# Supplementary material for: An Effective Hypoxia-Related Long Non-Coding RNA Assessment Model for Prognosis of Lung Adenocarcinoma
Source: Front Genet. 2022 Mar 16;13:768971. doi: 10.3389/fgene.2022.768971 (PMC8966506; doi:10.3389/fgene.2022.768971)
Supplement: Supplementary file 1 [file DataSheet1.ZIP]

Archive with 9 entries (8 files):
- Supplementary Material/
- Supplementary Material/Supplementary Figure 1.tif
- Supplementary Material/Supplementary Figure 2.tif
- Supplementary Material/Supplementary Figures 3.tif
- Supplementary Material/Supplementary Material.docx
- Supplementary Material/Supplementary Table 1.txt
- Supplementary Material/Supplementary Table 2.txt
- Supplementary Material/Supplementary Table 3.txt
- Supplementary Material/Supplementary Table 4.txt
