# Supplementary material for: An Effective Hypoxia-Related Long Non-Coding RNA Assessment Model for Prognosis of Lung Adenocarcinoma
Source: Front Genet. 2022 Mar 16;13:768971. doi: 10.3389/fgene.2022.768971 (PMC8966506; doi:10.3389/fgene.2022.768971)
Supplement: Supplementary file 1 [file DataSheet1.ZIP › Supplementary Material/Supplementary Table 2.txt]

gene	lncRNA	cor	P-value
TPD52	AC009686.2	0.893571355	1.56E-187
SLC6A16	AC011450.1	0.831060109	6.60E-138
SGSM2	AC006435.2	0.826238865	5.93E-135
TPD52	AC036214.2	0.805710658	2.51E-123
BHLHE41	AC022509.3	0.79001917	2.44E-115
PIM2	LINC02362	0.771577261	8.76E-107
CLK1	AC005519.1	0.770773072	1.98E-106
CLK1	SH3BP5-AS1	0.76833553	2.31E-105
CLK1	PSMA3-AS1	0.766377737	1.62E-104
ARHGAP5	AC022973.3	0.764263764	1.30E-103
ARHGAP5	AC138393.3	0.763307332	3.32E-103
ARHGAP5	AC010834.3	0.762283271	9.01E-103
ARHGAP5	AC130895.1	0.760937024	3.32E-102
ARHGAP5	AL163051.2	0.759873213	9.23E-102
SIRPA	AC090559.1	0.755228704	7.57E-100
ARHGAP5	AC004884.2	0.752476838	9.85E-99
PIM2	LINC00582	0.75141879	2.62E-98
ARHGAP5	LINC00216	0.751387625	2.69E-98
ARHGAP5	AL133243.2	0.751014884	3.79E-98
PIM2	FAM30A	0.744769287	1.09E-95
CLK1	AC009120.2	0.743788041	2.61E-95
ARHGAP5	AC124283.3	0.743100856	4.80E-95
NAA25	AC079684.1	0.741542567	1.90E-94
CLK1	AC024060.1	0.739844509	8.40E-94
CLK1	AL512791.1	0.7387327	2.21E-93
ARHGAP5	AL365277.1	0.738576264	2.53E-93
ARHGAP5	AP002907.1	0.738444703	2.84E-93
ARHGAP5	AC005070.3	0.73618024	2.00E-92
CLK1	AL132989.1	0.735498892	3.59E-92
ARHGAP5	AL139120.1	0.73179221	8.32E-91
ARHGAP5	CR936218.1	0.731710186	8.91E-91
NAA25	MCM3AP-AS1	0.729763683	4.55E-90
TEK	FENDRR	0.729058991	8.17E-90
ARHGAP5	AC026124.2	0.728257528	1.59E-89
ARHGAP5	AC007684.1	0.728182929	1.69E-89
ARHGAP5	AC068790.2	0.727002982	4.48E-89
ARHGAP5	SOS1-IT1	0.72631188	7.90E-89
ARHGAP5	LAMC1-AS1	0.72569293	1.31E-88
ARHGAP5	AP001429.1	0.724779586	2.77E-88
ARHGAP5	AL049840.5	0.724698873	2.95E-88
CLK1	AC138956.2	0.723985605	5.28E-88
CLK1	AL031670.1	0.72060001	8.09E-87
CLK1	AC021078.1	0.719946793	1.36E-86
ARHGAP5	AC007878.1	0.71954041	1.89E-86
ARHGAP5	AL590723.1	0.71831606	4.99E-86
ARHGAP5	AP001033.2	0.718130562	5.78E-86
CLK1	AC138956.1	0.717800438	7.50E-86
ARHGAP5	AC087276.1	0.717562298	9.05E-86
ARHGAP5	AL049869.3	0.7167598	1.70E-85
ARHGAP5	DLEU2	0.71672253	1.76E-85
ARHGAP5	AL136115.2	0.715771929	3.70E-85
CLK1	AL354733.3	0.715636219	4.12E-85
CXCR4	LINC01781	0.715432258	4.83E-85
CLK1	AC090589.3	0.715222884	5.69E-85
NAA25	LAMC1-AS1	0.714839507	7.68E-85
ARHGAP5	AC012557.1	0.714690888	8.62E-85
ARHGAP5	AC105389.2	0.714612684	9.16E-85
ARHGAP5	AC253536.3	0.714015282	1.46E-84
ARHGAP5	AC068790.3	0.713990445	1.49E-84
ARHGAP5	AP001381.1	0.713896882	1.60E-84
ARHGAP5	AC092801.1	0.713117142	2.93E-84
CLK1	AC004253.1	0.713020427	3.16E-84
ARHGAP5	AL133445.2	0.71278289	3.80E-84
CLK1	ERVK13-1	0.712498571	4.73E-84
CLK1	AC008870.2	0.712471307	4.83E-84
CLK1	AC093495.1	0.711596418	9.48E-84
ARHGAP5	AC007216.3	0.711311999	1.18E-83
ARHGAP5	ACAP2-IT1	0.710891722	1.63E-83
NAA25	AC138393.3	0.710031643	3.15E-83
CLK1	AC012170.2	0.709254978	5.70E-83
ARHGAP5	AL513365.2	0.707866077	1.64E-82
NAA25	AC107068.1	0.707779132	1.75E-82
CLK1	AC005104.1	0.707475047	2.20E-82
CLK1	AP000692.1	0.707029195	3.08E-82
ARHGAP5	AC131971.1	0.706241949	5.58E-82
NAA25	AL133243.2	0.704632191	1.87E-81
ARHGAP5	AC090948.2	0.703924722	3.16E-81
ARHGAP5	AC006059.1	0.703757311	3.58E-81
ARHGAP5	AC080162.1	0.703745583	3.62E-81
CLK1	AC007566.1	0.703555092	4.17E-81
NAA25	AC016394.1	0.702873901	6.91E-81
NAA25	DLEU2	0.702687462	7.94E-81
NAA25	AL163051.2	0.702634106	8.26E-81
ARHGAP5	MAL2-AS1	0.701688165	1.66E-80
ARHGAP5	AC068790.5	0.701284658	2.24E-80
ARHGAP5	AC008770.3	0.700844019	3.10E-80
ARHGAP5	AC007038.1	0.70070111	3.44E-80
ARHGAP5	LINC00630	0.700700214	3.44E-80
CLK1	AC002128.1	0.700419701	4.23E-80
ARHGAP5	GMDS-DT	0.700390679	4.32E-80
PIM2	PCED1B-AS1	0.70007816	5.43E-80
ARHGAP5	AC114760.2	0.699747449	6.92E-80
CLK1	FAM13A-AS1	0.699626624	7.56E-80
ARHGAP5	AL157402.2	0.699381832	9.05E-80
ARHGAP5	AC018752.1	0.699323538	9.44E-80
ARHGAP5	AC096586.2	0.698647982	1.55E-79
CLK1	AL021707.8	0.698591002	1.61E-79
ARHGAP5	AC097376.2	0.698409703	1.84E-79
NAA25	AC124283.3	0.697867062	2.73E-79
NAA25	AC127024.4	0.697839311	2.78E-79
ARHGAP5	AC004223.3	0.697367103	3.92E-79
COL5A2	LINC01614	0.697125381	4.67E-79
ARHGAP5	AL109614.1	0.696754348	6.11E-79
ARHGAP5	AF117829.1	0.696666977	6.51E-79
ARHGAP5	AC007216.4	0.696291668	8.54E-79
ARHGAP5	Z68871.1	0.696191838	9.18E-79
ARHGAP5	AC022173.1	0.696150242	9.45E-79
ARHGAP5	AC090739.1	0.696021553	1.04E-78
NAA25	AL365277.1	0.695955416	1.09E-78
CLK1	MCCC1-AS1	0.695230101	1.83E-78
ARHGAP5	AC078846.1	0.695222109	1.84E-78
ARHGAP5	AL049840.1	0.694929742	2.28E-78
ARHGAP5	AC008906.1	0.694547285	2.99E-78
ARHGAP5	GAS5-AS1	0.694485217	3.13E-78
ARHGAP5	AC127024.4	0.694336866	3.48E-78
ARHGAP5	AC004832.5	0.693897158	4.77E-78
ARHGAP5	AC006017.1	0.693376103	6.92E-78
CLK1	AL390728.6	0.692639871	1.17E-77
ARHGAP5	AL353804.1	0.691378359	2.86E-77
CLK1	AC010542.5	0.691230385	3.17E-77
ARHGAP5	AC087284.1	0.691215857	3.21E-77
CLK1	AC004148.2	0.690937703	3.90E-77
TEK	AC093278.2	0.690927122	3.93E-77
ARHGAP5	AC002553.2	0.690738405	4.49E-77
NAA25	AF117829.1	0.690539335	5.17E-77
CLK1	LINC01355	0.690331914	5.98E-77
CLK1	PDXDC2P-NPIPB14P	0.689803265	8.68E-77
NAA25	AC078778.1	0.689731794	9.12E-77
ARHGAP5	TRAF3IP2-AS1	0.689498516	1.07E-76
ARHGAP5	AC010761.3	0.689260333	1.27E-76
NAA25	SOS1-IT1	0.68916052	1.36E-76
ARHGAP5	AP000866.6	0.689134896	1.39E-76
ARHGAP5	AC053513.1	0.689116956	1.40E-76
CLK1	LINC00893	0.688965115	1.56E-76
ARHGAP5	MCM3AP-AS1	0.688840958	1.70E-76
ARHGAP5	HCG18	0.688823101	1.73E-76
ARHGAP5	AC073487.1	0.688665427	1.93E-76
ARHGAP5	AC011939.2	0.68835659	2.39E-76
ARHGAP5	AC016831.4	0.688031181	3.00E-76
ARHGAP5	AP002336.2	0.688001265	3.07E-76
CLK1	AC002553.1	0.687663281	3.88E-76
ARHGAP5	AC058791.1	0.6875421	4.22E-76
ARHGAP5	AC108449.2	0.687162274	5.50E-76
NAA25	AP001033.2	0.686924067	6.49E-76
NAA25	CR936218.1	0.686725041	7.45E-76
ARHGAP5	AC115989.1	0.686675486	7.71E-76
ARHGAP5	ITCH-IT1	0.686601258	8.12E-76
CLK1	AL355075.2	0.686600387	8.12E-76
ARHGAP5	AC234775.3	0.686393221	9.38E-76
CLK1	AL157392.4	0.685836786	1.38E-75
NAA25	AC022973.3	0.685809453	1.41E-75
ARHGAP5	AC011477.2	0.685682984	1.53E-75
NAA25	AC004492.1	0.685247826	2.07E-75
ARHGAP5	AL139407.1	0.684779344	2.86E-75
NAA25	LINC00630	0.68436398	3.81E-75
NAA25	AC007038.2	0.684142054	4.43E-75
NAA25	AC087276.1	0.683536983	6.72E-75
NAA25	AC010834.3	0.683399528	7.38E-75
ARHGAP5	AC048344.4	0.683393258	7.41E-75
NAA25	AC053513.1	0.683202206	8.45E-75
CLK1	INE1	0.682962475	9.95E-75
CLK1	AC018638.7	0.68275388	1.15E-74
TNFAIP3	AL357060.1	0.682580971	1.29E-74
NAA25	AP002907.1	0.682442363	1.42E-74
CLK1	AC004908.2	0.682318866	1.54E-74
NAA25	AP001469.2	0.682144895	1.74E-74
CLK1	AC109460.2	0.681890363	2.07E-74
ARHGAP5	AC002064.2	0.681889711	2.07E-74
CLK1	AC129510.1	0.681762489	2.26E-74
ARHGAP5	AC020913.3	0.680903644	4.04E-74
ARHGAP5	AC019080.5	0.680436783	5.55E-74
ARHGAP5	AC253576.2	0.680382072	5.76E-74
NAA25	AL590723.1	0.68031698	6.02E-74
ARHGAP5	AC004492.1	0.680242421	6.33E-74
NAA25	AC005070.3	0.679972957	7.59E-74
ARHGAP5	AC025917.1	0.679935026	7.79E-74
ARHGAP5	AC063965.1	0.679774475	8.68E-74
ARHGAP5	AC022150.4	0.679728999	8.95E-74
NAA25	AC066613.1	0.679666659	9.33E-74
NAA25	AC006017.1	0.679601655	9.75E-74
ARHGAP5	AF178030.1	0.679424975	1.10E-73
ARHGAP5	AL138963.1	0.679401672	1.12E-73
CLK1	AC025287.3	0.679031246	1.43E-73
NAA25	AL049840.1	0.678878547	1.59E-73
NAA25	AC108010.1	0.67856789	1.96E-73
ARHGAP5	FTX	0.678506882	2.04E-73
CLK1	AL031717.1	0.678313808	2.32E-73
CLK1	TPT1-AS1	0.678296029	2.35E-73
CLK1	AL021707.7	0.677657693	3.60E-73
ARHGAP5	AC009032.1	0.677644642	3.63E-73
NAA25	AC080162.1	0.67761458	3.71E-73
CLK1	AC116366.1	0.67755747	3.85E-73
CLK1	AL391834.1	0.67744017	4.17E-73
NAA25	AC004223.3	0.677356584	4.40E-73
CLK1	AL157392.3	0.67694665	5.79E-73
ARHGAP5	AC092279.1	0.676761734	6.55E-73
ARHGAP5	ANKRD44-IT1	0.676602481	7.29E-73
ARHGAP5	AC007014.2	0.676566378	7.46E-73
NAA25	LINC00216	0.676354062	8.60E-73
ARHGAP5	AC090948.1	0.676127126	1.00E-72
NAA25	AL139407.1	0.675986195	1.10E-72
NAA25	AC073487.1	0.675686598	1.34E-72
ARHGAP5	PSPC1-AS2	0.675685952	1.34E-72
ARHGAP5	LINC00641	0.67554124	1.48E-72
NAA25	AC006059.1	0.674894699	2.27E-72
NAA25	AC130895.1	0.674317022	3.32E-72
ARHGAP5	N4BP2L2-IT2	0.674312431	3.33E-72
ARHGAP5	DLEU1	0.674189748	3.61E-72
ARHGAP5	AC010186.3	0.674129551	3.76E-72
CLK1	NARF-IT1	0.674000111	4.09E-72
NAA25	Z82243.1	0.6738856	4.41E-72
NAA25	AC004884.2	0.67363328	5.21E-72
ARHGAP5	AC026356.1	0.673588988	5.37E-72
NAA25	AC021851.1	0.673215455	6.86E-72
ARHGAP5	AF129075.1	0.673186202	7.00E-72
CLK1	HCG27	0.672983133	8.00E-72
NAA25	AC092801.1	0.672919671	8.34E-72
CLK1	CTBP1-AS	0.672899146	8.45E-72
NAA25	AC007684.1	0.672819551	8.90E-72
NAA25	AC091057.1	0.672631407	1.01E-71
CLK1	AL662844.3	0.671692235	1.86E-71
CLK1	AP001160.4	0.671676996	1.88E-71
NAA25	AP005899.1	0.671499358	2.11E-71
CLK1	AC004466.3	0.671241403	2.50E-71
CLK1	AC090948.3	0.671108437	2.73E-71
NAA25	AC068790.2	0.670911079	3.10E-71
CLK1	AL683813.1	0.670595331	3.81E-71
NAA25	AC096586.2	0.670556466	3.91E-71
CLK1	RRN3P2	0.670343482	4.49E-71
CLK1	AL049840.1	0.669734784	6.67E-71
ARHGAP5	KLF7-IT1	0.669662302	6.99E-71
CLK1	AC022400.5	0.669554027	7.50E-71
ARHGAP5	AC108727.1	0.669349728	8.56E-71
NAA25	AC015849.3	0.669286745	8.91E-71
NAA25	AC011815.1	0.669180647	9.55E-71
NAA25	AP001178.2	0.668639508	1.35E-70
ARHGAP5	AP000766.1	0.668441823	1.54E-70
NAA25	AC068790.3	0.668304621	1.68E-70
NAA25	AC012170.2	0.668223691	1.77E-70
CLK1	RAD51-AS1	0.668158427	1.85E-70
NAA25	AC020915.2	0.667983355	2.07E-70
ARHGAP5	AC037487.2	0.667915447	2.16E-70
CLK1	PCBP1-AS1	0.667861711	2.24E-70
ARHGAP5	AC007546.1	0.667647214	2.57E-70
ARHGAP5	AL117381.1	0.667512008	2.80E-70
NAA25	AC005104.1	0.667466176	2.89E-70
NAA25	NPTN-IT1	0.66709257	3.67E-70
NAA25	AC078846.1	0.667007561	3.88E-70
ARHGAP5	AC083843.2	0.666961923	3.99E-70
ARHGAP5	LIMS1-AS1	0.666802988	4.42E-70
ARHGAP5	AC138932.5	0.666342455	5.94E-70
HLA-DQB1	HLA-DQB1-AS1	0.666228687	6.39E-70
NAA25	Z68871.1	0.666224669	6.40E-70
ARHGAP5	AL359697.1	0.665878411	7.99E-70
NAA25	AL049840.5	0.665761106	8.61E-70
NAA25	AC108449.2	0.665760655	8.61E-70
CLK1	AC005674.2	0.665507632	1.01E-69
CLK1	AC087481.3	0.665229361	1.21E-69
THBS2	LINC01614	0.66521512	1.22E-69
CLK1	AC007038.2	0.66492641	1.47E-69
NAA25	AC022173.1	0.664848474	1.54E-69
ARHGAP5	AC005838.2	0.664304406	2.18E-69
NAA25	AC010761.3	0.663420812	3.81E-69
CLK1	AC084824.5	0.663318933	4.07E-69
CLK1	AL031775.2	0.663122849	4.61E-69
CLK1	AC015871.3	0.663118756	4.62E-69
NAA25	AC090948.2	0.663100997	4.67E-69
ARHGAP5	BTBD9-AS1	0.66303121	4.88E-69
NAA25	ALMS1-IT1	0.66295958	5.11E-69
ARHGAP5	AL596325.2	0.662846791	5.48E-69
CLK1	AC012181.1	0.662755273	5.81E-69
ARHGAP5	NPTN-IT1	0.66229275	7.78E-69
CLK1	AC008115.3	0.662143421	8.55E-69
NAA25	ACAP2-IT1	0.66211755	8.69E-69
NAA25	AC063965.1	0.661926493	9.80E-69
CLK1	AC007546.1	0.661868601	1.02E-68
CLK1	AC008124.1	0.66163138	1.18E-68
CLK1	AC015849.3	0.661502595	1.28E-68
ARHGAP5	NDUFV2-AS1	0.660867096	1.91E-68
ARHGAP5	AC100830.2	0.660629019	2.21E-68
NAA25	AC007878.1	0.660481688	2.43E-68
CLK1	PPP3CB-AS1	0.660338023	2.65E-68
NAA25	AC100830.2	0.660305423	2.71E-68
CLK1	ANKRD10-IT1	0.660237982	2.83E-68
NAA25	AC007038.1	0.659947057	3.39E-68
NAA25	AC026124.2	0.659878258	3.54E-68
NAA25	AL139120.1	0.65968559	3.99E-68
CLK1	Z98884.2	0.659633626	4.12E-68
ARHGAP5	AP005899.1	0.659581329	4.26E-68
NAA25	AC022150.4	0.659573328	4.28E-68
ARHGAP5	AC002044.1	0.659549629	4.34E-68
NAA25	AL355488.1	0.659456276	4.60E-68
CLK1	PSPC1-AS2	0.659216333	5.35E-68
NAA25	AC068790.5	0.658965314	6.25E-68
NAA25	AC084824.4	0.65872992	7.24E-68
ARHGAP5	AC015849.3	0.658681515	7.46E-68
NAA25	AC007216.3	0.658601338	7.84E-68
ARHGAP5	AL162724.1	0.657958026	1.17E-67
SIRPA	SMIM25	0.657583031	1.47E-67
NAA25	AC004918.3	0.657544016	1.51E-67
NAA25	AP001429.1	0.657500578	1.55E-67
CLK1	C5orf56	0.657441326	1.61E-67
NAA25	PSPC1-AS2	0.65741768	1.63E-67
ARHGAP5	SAP30L-AS1	0.657354427	1.70E-67
ARHGAP5	SDCBP2-AS1	0.657224011	1.84E-67
ARHGAP5	AC074032.1	0.657180679	1.89E-67
CALD1	LINC01614	0.657179053	1.89E-67
CLK1	AP001107.4	0.656980706	2.14E-67
ARHGAP5	AC099343.2	0.656967994	2.16E-67
ARHGAP5	AC026470.2	0.656905273	2.24E-67
ARHGAP5	RHOA-IT1	0.656709471	2.53E-67
ARHGAP5	AC007038.2	0.656410614	3.04E-67
ARHGAP5	ADAMTSL4-AS1	0.656390897	3.08E-67
CLK1	AC007216.4	0.656331501	3.19E-67
CLK1	AC135050.5	0.656089237	3.71E-67
CLK1	ADNP-AS1	0.655991255	3.94E-67
NAA25	AL136115.2	0.655985639	3.95E-67
ARHGAP5	Z83843.1	0.655879397	4.22E-67
NAA25	AC131009.3	0.655681632	4.76E-67
NAA25	AL049840.2	0.655649446	4.86E-67
NAA25	AC005838.2	0.655590048	5.04E-67
CLK1	AC093788.1	0.655584824	5.05E-67
CLK1	AC010245.2	0.655549719	5.16E-67
NAA25	AP001432.1	0.655356196	5.82E-67
NAA25	AC008770.3	0.655217948	6.33E-67
ARHGAP5	LINC00513	0.654972911	7.36E-67
HDAC9	RFX3-AS1	0.654725578	8.56E-67
HGF	LINC02154	0.65443392	1.02E-66
ARHGAP5	SCARNA9	0.65433421	1.09E-66
NAA25	AC090517.2	0.654131643	1.23E-66
SGSM2	AL022328.2	0.653588525	1.71E-66
NAA25	AC079907.1	0.653276044	2.07E-66
NAA25	AC019080.5	0.652942159	2.54E-66
ARHGAP5	LINC-PINT	0.652708579	2.93E-66
ARHGAP5	AC087286.2	0.652349614	3.64E-66
NAA25	AP002336.2	0.652280257	3.80E-66
CLK1	AC008735.4	0.65168228	5.46E-66
ARHGAP5	AC018926.3	0.651438277	6.33E-66
CLK1	AC073487.1	0.65142142	6.39E-66
CLK1	AC010201.2	0.651369149	6.60E-66
ARHGAP5	AL133330.1	0.651304638	6.86E-66
TEK	HSPC324	0.651259817	7.05E-66
NAA25	AC108727.1	0.651138453	7.59E-66
ARHGAP5	AL022067.1	0.651079601	7.86E-66
ARHGAP5	ADNP-AS1	0.651002768	8.23E-66
ARHGAP5	AC021078.1	0.650893859	8.79E-66
ARHGAP5	AL162724.2	0.650804456	9.28E-66
CLK1	AC005253.1	0.650078214	1.44E-65
CLK1	ZKSCAN2-DT	0.649880405	1.62E-65
CLK1	THUMPD3-AS1	0.649511419	2.02E-65
CLK1	C1RL-AS1	0.649367116	2.20E-65
ARHGAP5	Z82243.1	0.649316586	2.27E-65
NAA25	LIMS1-AS1	0.649247358	2.37E-65
NAA25	RHOA-IT1	0.648990967	2.76E-65
NAA25	AL049869.3	0.648482615	3.74E-65
NAA25	AC025917.1	0.648353584	4.04E-65
NAA25	LINC01355	0.648190287	4.46E-65
ARHGAP5	AC011815.1	0.648174823	4.50E-65
CLK1	AC116914.2	0.648159018	4.54E-65
ARHGAP5	AC066613.1	0.647885129	5.35E-65
NAA25	AC093788.1	0.647630531	6.22E-65
HDAC9	AC234772.2	0.647599634	6.34E-65
ARHGAP5	RAP2C-AS1	0.64733155	7.44E-65
CLK1	AC066613.1	0.64727536	7.69E-65
NAA25	AC127024.5	0.64718125	8.13E-65
ARHGAP5	ARHGEF38-IT1	0.646899773	9.62E-65
HDAC9	AC073651.1	0.646882636	9.72E-65
NAA25	KLF7-IT1	0.646792602	1.02E-64
CXCR4	LINC01857	0.646726024	1.07E-64
ARHGAP5	AL157392.3	0.646610243	1.14E-64
NAA25	AC105389.2	0.646458824	1.25E-64
NAA25	AC021078.1	0.646033363	1.61E-64
CLK1	AC009090.1	0.645957597	1.68E-64
CLK1	LINC00894	0.645705841	1.95E-64
ARHGAP5	AC093788.1	0.645685896	1.98E-64
CLK1	AC095057.3	0.645445091	2.28E-64
NAA25	AC004832.5	0.645234093	2.58E-64
ARHGAP5	AL132780.1	0.645150685	2.71E-64
ARHGAP5	AC008115.3	0.645108602	2.78E-64
NAA25	AC002553.2	0.645094817	2.80E-64
ARHGAP5	AL049840.2	0.644768048	3.40E-64
CLK1	AL049552.1	0.644755363	3.42E-64
NAA25	AC008906.1	0.644362915	4.31E-64
LOX	LINC01614	0.643940488	5.53E-64
NAA25	AL513365.2	0.643790427	6.04E-64
NAA25	AC020913.3	0.643726532	6.27E-64
NAA25	ITCH-IT1	0.643690545	6.41E-64
CLK1	AL645568.1	0.643472167	7.28E-64
CLK1	AC006435.2	0.643364283	7.76E-64
TPD52	AC009812.1	0.643140915	8.84E-64
CLK1	AC012181.2	0.643090031	9.11E-64
ARHGAP5	AP005131.7	0.643051329	9.32E-64
CLK1	AL359921.1	0.643018157	9.50E-64
NAA25	HCG18	0.642731075	1.12E-63
CLK1	FMR1-IT1	0.642682121	1.16E-63
CLK1	AC245884.8	0.642500707	1.29E-63
NAA25	AC087284.1	0.642444286	1.33E-63
ARHGAP5	AL136320.1	0.641992428	1.73E-63
NAA25	AC007216.4	0.64190086	1.83E-63
CLK1	AC012615.6	0.641498026	2.31E-63
CLK1	AC062037.2	0.641379682	2.47E-63
NAA25	AC097376.2	0.641243909	2.68E-63
CLK1	AC098851.1	0.64111697	2.88E-63
NAA25	AC253576.2	0.640866304	3.34E-63
ARHGAP5	AP001178.2	0.640754644	3.56E-63
ARHGAP5	AL158166.2	0.640738163	3.59E-63
SGSM2	AC114730.3	0.640710117	3.65E-63
HDAC9	AC005540.1	0.640626841	3.83E-63
NAA25	AL158166.2	0.640396043	4.38E-63
ARHGAP5	AC084824.4	0.640387853	4.40E-63
CLK1	AL137003.2	0.639184929	8.84E-63
NAA25	AL109614.1	0.638383928	1.40E-62
CLK1	AC067852.3	0.637879414	1.87E-62
NAA25	AC008115.3	0.637777045	1.99E-62
ARHGAP5	AC005920.2	0.637590138	2.21E-62
HDAC9	MIR222HG	0.637588725	2.22E-62
ARHGAP5	AL049552.1	0.637562549	2.25E-62
PIM2	AC104699.1	0.637452246	2.40E-62
CLK1	LINC00861	0.637409655	2.46E-62
CDK1	AC099850.3	0.637324204	2.58E-62
ARHGAP5	AP001432.1	0.637317419	2.59E-62
ARHGAP5	SMC5-AS1	0.63698903	3.13E-62
NAA25	AC114760.2	0.636947064	3.20E-62
ARHGAP5	AC110792.3	0.636797451	3.49E-62
ARHGAP5	AL592148.3	0.636638822	3.82E-62
NAA25	AL731566.1	0.636599225	3.91E-62
NAA25	AC058791.1	0.636569004	3.97E-62
CLK1	MUC20-OT1	0.636428025	4.31E-62
ARHGAP5	AC108010.1	0.636295361	4.65E-62
NAA25	AC131971.1	0.636237516	4.80E-62
HDAC9	MALAT1	0.636206459	4.89E-62
NAA25	AC090948.3	0.636192092	4.93E-62
ARHGAP5	AL355075.2	0.636097939	5.20E-62
CLK1	AL731566.1	0.636083153	5.25E-62
NAA25	AC010186.3	0.635932189	5.72E-62
ARHGAP5	AC087286.4	0.635778605	6.24E-62
ARHGAP5	FMR1-IT1	0.63550069	7.31E-62
CLK1	AL132780.1	0.635493304	7.34E-62
NAA25	AC138932.5	0.635441533	7.56E-62
ARHGAP5	AC026202.2	0.635030779	9.56E-62
CLK1	AC004908.1	0.635006735	9.69E-62
CLK1	TMEM161B-AS1	0.634781274	1.10E-61
ARHGAP5	AC090948.3	0.634686314	1.16E-61
FOS	AC020916.1	0.634646003	1.19E-61
NAA25	AP000873.2	0.634386864	1.38E-61
NAA25	AC018752.1	0.634371008	1.39E-61
CLK1	NDUFV2-AS1	0.634161558	1.57E-61
ARHGAP5	AC093799.1	0.634148029	1.58E-61
NAA25	NUTM2B-AS1	0.634096069	1.62E-61
ARHGAP5	AC012170.2	0.633953112	1.76E-61
NAA25	AC037487.2	0.633865769	1.85E-61
ARHGAP5	AC006270.1	0.633850266	1.87E-61
ARHGAP5	AL133342.1	0.633748082	1.98E-61
NAA25	AL049552.1	0.633452878	2.34E-61
ARHGAP5	CD44-AS1	0.633228685	2.65E-61
NAA25	AC099343.2	0.633087454	2.88E-61
ARHGAP5	AC124319.2	0.632565848	3.86E-61
ARHGAP5	AL031775.2	0.632425977	4.18E-61
NAA25	AP001381.1	0.63222148	4.68E-61
NAA25	AF129075.1	0.631948283	5.46E-61
ARHGAP5	MACC1-AS1	0.63186082	5.74E-61
NAA25	AC087286.2	0.631715947	6.23E-61
ARHGAP5	ALG13-AS1	0.631628239	6.54E-61
NAA25	AL133445.2	0.63162632	6.55E-61
CLK1	RHOA-IT1	0.631565146	6.78E-61
NAA25	TRAF3IP2-AS1	0.631460923	7.18E-61
HDAC9	SCARNA9	0.631448787	7.23E-61
CLK1	OCIAD1-AS1	0.631242538	8.12E-61
NAA25	AC011939.2	0.631041704	9.09E-61
ARHGAP5	AL359076.1	0.63085735	1.01E-60
CLK1	AL355488.1	0.630803747	1.04E-60
CLK1	AC009120.3	0.630769183	1.06E-60
NAA25	AL596325.2	0.630482852	1.24E-60
ARHGAP5	DNM3OS	0.63042449	1.28E-60
CLK1	AC018690.1	0.630305711	1.37E-60
CLK1	AP006621.2	0.629983809	1.64E-60
ARHGAP5	NEAT1	0.629943746	1.68E-60
CLK1	AL139289.1	0.629911124	1.71E-60
CLK1	AC002553.2	0.629803459	1.82E-60
ARHGAP5	AL606834.1	0.629626416	2.00E-60
CLK1	GARS-DT	0.629620479	2.01E-60
ARHGAP5	AC004918.3	0.629422432	2.25E-60
NAA25	FTX	0.629283721	2.43E-60
NAA25	AC090739.1	0.62911039	2.67E-60
NAA25	PAXBP1-AS1	0.629053035	2.76E-60
NAA25	AC097641.2	0.628455717	3.85E-60
CLK1	AC009090.3	0.628370999	4.03E-60
CLK1	CCDC18-AS1	0.628184559	4.47E-60
NAA25	AC067852.3	0.627759425	5.66E-60
ARHGAP5	AC090425.2	0.627580374	6.25E-60
NAA25	AC139887.2	0.627556586	6.33E-60
NAA25	AL162724.1	0.627494709	6.55E-60
ARHGAP5	LINC01355	0.627364207	7.04E-60
CLK1	AC108010.1	0.6273176	7.22E-60
CLK1	AP001458.1	0.627296979	7.31E-60
NAA25	AL138963.1	0.627217134	7.64E-60
NAA25	AP000866.6	0.627153575	7.91E-60
NAA25	MAL2-AS1	0.62705874	8.34E-60
DR1	AC007684.1	0.626917751	9.01E-60
CLK1	ZNF32-AS2	0.625957054	1.53E-59
ARHGAP5	AC020915.2	0.625919199	1.56E-59
HDAC9	AC090579.1	0.625918346	1.56E-59
ARHGAP5	PAXBP1-AS1	0.62577645	1.69E-59
ICAM1	AC011511.5	0.625712985	1.75E-59
CLK1	GEMIN7-AS1	0.625452555	2.02E-59
ARHGAP5	AC090198.1	0.625389013	2.09E-59
NAA25	AL117381.1	0.625369599	2.11E-59
NAA25	AC012557.1	0.62524243	2.27E-59
CLK1	AP000442.2	0.625192002	2.33E-59
HDAC9	AL513008.1	0.624897675	2.74E-59
DR1	AC130895.1	0.624809603	2.87E-59
NAA25	LINC-PINT	0.624742525	2.98E-59
HGF	AC079949.1	0.624706465	3.04E-59
ARHGAP5	NUTM2B-AS1	0.624669818	3.10E-59
HDAC9	AC022173.1	0.624538231	3.33E-59
CLK1	AC127024.4	0.624438997	3.52E-59
NAA25	AP000766.1	0.624363283	3.67E-59
ARHGAP5	AP001469.2	0.624230083	3.95E-59
ARHGAP5	AC078778.1	0.624058139	4.33E-59
ARHGAP5	AL355488.1	0.624018412	4.43E-59
CLK1	AC079907.1	0.624005255	4.46E-59
CLK1	AC008760.1	0.623786612	5.03E-59
NAA25	AC090948.1	0.623761129	5.10E-59
NAA25	AC130650.2	0.623571512	5.65E-59
NAA25	Z83843.1	0.623530852	5.78E-59
NAA25	GMDS-DT	0.623513113	5.84E-59
NAA25	AC000123.1	0.623308792	6.52E-59
NAA25	LINC00513	0.622971622	7.84E-59
NAA25	AC007546.1	0.622902383	8.14E-59
NAA25	AC124319.2	0.622807572	8.57E-59
NAA25	NEAT1	0.62251698	1.00E-58
NAA25	AC253536.3	0.622394428	1.07E-58
ARHGAP5	CFLAR-AS1	0.622155674	1.22E-58
NAA25	AC090425.2	0.62184929	1.44E-58
FOS	AC025259.3	0.621677786	1.58E-58
NAA25	AC022400.5	0.621642949	1.61E-58
CLK1	AC092119.2	0.621358567	1.88E-58
NAA25	AC092279.1	0.621203411	2.05E-58
NAA25	AC016831.4	0.621186968	2.06E-58
CLK1	MIATNB	0.620756139	2.60E-58
NAA25	AL031775.2	0.620630836	2.79E-58
ARHGAP5	SNHG26	0.620571033	2.88E-58
HDAC9	AC005021.1	0.620532128	2.94E-58
NAA25	AL355075.2	0.620504603	2.98E-58
CLK1	AC090198.1	0.62043419	3.10E-58
HDAC9	AC053527.1	0.620391019	3.17E-58
ARHGAP5	AC009054.2	0.62029537	3.34E-58
ARHGAP5	AC000123.1	0.620225693	3.47E-58
CLK1	AC011468.1	0.620164013	3.58E-58
CLK1	AC004771.1	0.619808658	4.34E-58
NAA25	SDCBP2-AS1	0.619558601	4.96E-58
NAA25	SCARNA9	0.61927182	5.79E-58
NAA25	AC002064.2	0.619246183	5.87E-58
ARHGAP5	AC090181.2	0.619097723	6.36E-58
HDAC9	AL136320.1	0.618887475	7.12E-58
CLK1	AC055822.1	0.618654031	8.07E-58
NAA25	AC018690.1	0.618478763	8.86E-58
NAA25	AC005021.1	0.618386459	9.31E-58
ARHGAP5	AC024933.1	0.618360425	9.44E-58
NAA25	AL136320.1	0.618348569	9.50E-58
CLK1	AC099343.2	0.618131801	1.07E-57
NAA25	AC073569.2	0.617897108	1.21E-57
CLK1	MIR3936HG	0.617679277	1.36E-57
NAA25	AC005920.2	0.617402302	1.58E-57
HERPUD1	LINC00582	0.617348136	1.62E-57
HDAC9	NPTN-IT1	0.617305608	1.66E-57
NAA25	CFLAR-AS1	0.617104016	1.85E-57
ARHGAP5	AC015911.3	0.617057673	1.89E-57
NAA25	AC048344.4	0.616848375	2.12E-57
CLK1	AC138932.5	0.616782574	2.19E-57
NAA25	AC004241.3	0.616696856	2.29E-57
NAA25	AC016590.2	0.616678493	2.32E-57
ARHGAP5	AC022211.1	0.616578284	2.44E-57
ARHGAP5	AL354989.1	0.61651085	2.53E-57
ARHGAP5	RRN3P2	0.616510554	2.53E-57
CLK1	AF129075.1	0.616070415	3.20E-57
NAA25	AL354989.1	0.615947699	3.42E-57
HERPUD1	LINC02362	0.61593955	3.43E-57
NAA25	KDM4A-AS1	0.615700251	3.89E-57
ARHGAP5	KIF26B-AS1	0.615583188	4.14E-57
NAA25	ALG13-AS1	0.61553399	4.25E-57
ARHGAP5	AC079684.1	0.615168584	5.16E-57
ARHGAP5	AC127024.5	0.615033496	5.54E-57
CLK1	AC007216.3	0.614967879	5.74E-57
ELL2	AL022067.1	0.614731069	6.50E-57
NAA25	NARF-IT1	0.614675193	6.70E-57
NAA25	N4BP2L2-IT2	0.614640379	6.82E-57
CLK1	AL162274.2	0.614390491	7.79E-57
ARHGAP5	AC021851.1	0.614167692	8.76E-57
ARHGAP5	AC012181.1	0.613777211	1.08E-56
HDAC9	AC090181.2	0.613691932	1.12E-56
NAA25	AC022211.1	0.613431889	1.29E-56
ARHGAP5	AL132989.1	0.613386388	1.32E-56
ARHGAP5	ANKRD10-IT1	0.613348539	1.35E-56
CLK1	ZNF460-AS1	0.61326436	1.41E-56
SGSM2	AC004148.2	0.61309317	1.54E-56
CLK1	AC020915.2	0.612835946	1.76E-56
NAA25	AC018926.3	0.612803029	1.79E-56
CLK1	LINC-PINT	0.612782647	1.81E-56
ARHGAP5	AC005540.1	0.612759345	1.84E-56
NAA25	Z98884.2	0.612642838	1.95E-56
CLK1	AC008770.3	0.612531998	2.07E-56
NAA25	RAB30-AS1	0.612252732	2.39E-56
CLK1	AC006017.1	0.612184393	2.48E-56
DR1	AC006059.1	0.611904035	2.87E-56
DR1	AL133243.2	0.611842767	2.97E-56
ARHGAP5	AC107068.1	0.611814412	3.01E-56
ARHGAP5	AC093388.1	0.611704244	3.19E-56
CLK1	SDCBP2-AS1	0.611698768	3.20E-56
TF	AC067930.4	0.611697536	3.20E-56
CLK1	AC078778.1	0.611594264	3.38E-56
NAA25	AC002550.2	0.611356813	3.83E-56
NAA25	AC087286.4	0.61102355	4.55E-56
NAA25	AC090181.2	0.61098733	4.64E-56
NAA25	AC007014.2	0.610933104	4.77E-56
NAA25	AL645568.1	0.610661385	5.50E-56
NAA25	AL157392.3	0.610481167	6.04E-56
ARHGAP5	AC018682.1	0.610283595	6.69E-56
HDAC9	AL137782.1	0.610135238	7.23E-56
NAA25	AC018682.1	0.610098749	7.37E-56
NAA25	AC006270.1	0.609972408	7.87E-56
ARHGAP5	AC016590.2	0.609752008	8.82E-56
CLK1	AC084824.4	0.609711147	9.01E-56
DR1	AL163051.2	0.609528363	9.90E-56
COL5A1	LINC01614	0.609430766	1.04E-55
NAA25	LINC00641	0.609375107	1.07E-55
CLK1	AL117336.2	0.609295382	1.12E-55
CLK1	AL117379.1	0.609284739	1.12E-55
NAA25	AL353804.1	0.609108785	1.23E-55
CLK1	AP000766.1	0.60907715	1.25E-55
ARHGAP5	AL137779.2	0.609049877	1.27E-55
ARHGAP5	AC130650.2	0.608930644	1.35E-55
ARHGAP5	AC005856.1	0.608832347	1.42E-55
ARHGAP5	MALAT1	0.608826017	1.42E-55
NAA25	MALAT1	0.6088055	1.44E-55
DR1	AC087286.2	0.608701129	1.52E-55
CLK1	AL139041.1	0.608632531	1.57E-55
ARHGAP5	AC245014.3	0.608317244	1.85E-55
HDAC9	AC090948.2	0.608265036	1.90E-55
CLK1	AC090948.1	0.607912902	2.28E-55
CLK1	LIMS1-AS1	0.607845306	2.36E-55
TEK	AP001189.3	0.607767039	2.46E-55
NAA25	AC004908.2	0.607657589	2.60E-55
CLK1	AC073655.2	0.607653133	2.61E-55
DR1	AC011939.2	0.607277062	3.17E-55
CLK1	CD44-AS1	0.607006305	3.64E-55
ARHGAP5	AC104695.3	0.606871145	3.90E-55
ARHGAP5	GAS8-AS1	0.606670319	4.33E-55
CLK1	FLNB-AS1	0.606541912	4.62E-55
NAA25	AC083843.2	0.606514401	4.69E-55
CLK1	LINC00852	0.606510305	4.70E-55
CLK1	AC025917.1	0.60608435	5.84E-55
NAA25	AC073046.1	0.605857559	6.56E-55
ARHGAP5	AC024075.3	0.605744309	6.95E-55
NAA25	AP001160.4	0.605719356	7.04E-55
NAA25	GAS5-AS1	0.605575375	7.58E-55
CLK1	AC113139.1	0.605233842	9.03E-55
NAA25	AC009032.1	0.605128549	9.53E-55
NAA25	AL157402.2	0.60484341	1.10E-54
HDAC9	AC234775.3	0.604784899	1.14E-54
DR1	AC087286.4	0.604740296	1.16E-54
HDAC9	CFLAR-AS1	0.604663633	1.21E-54
ARHGAP5	AC083949.1	0.604616377	1.24E-54
NAA25	AC026356.1	0.604550684	1.28E-54
CLK1	AC093726.2	0.6044514	1.35E-54
CLK1	AC127024.5	0.604430054	1.36E-54
NAA25	NDUFV2-AS1	0.604226023	1.51E-54
CLK1	AC009118.3	0.60415357	1.57E-54
DR1	AC005070.3	0.603902431	1.78E-54
ARHGAP5	MIR29B2CHG	0.603880596	1.80E-54
NAA25	ANKRD44-IT1	0.603792818	1.88E-54
CLK1	NPTN-IT1	0.603421466	2.27E-54
ARHGAP5	AC096741.1	0.603414301	2.28E-54
NAA25	AC234775.3	0.603344437	2.36E-54
CLK1	LINC01004	0.602911272	2.94E-54
CLK1	N4BP2L2-IT2	0.602831985	3.06E-54
DR1	MAL2-AS1	0.602830157	3.07E-54
PGF	LINC01088	0.602576254	3.49E-54
NAA25	GAS8-AS1	0.60245353	3.71E-54
ARHGAP5	AL031666.1	0.602371648	3.87E-54
CLK1	ALG13-AS1	0.602368895	3.87E-54
CLK1	AC008906.1	0.602138859	4.35E-54
CLK1	AC053513.1	0.602073492	4.49E-54
ARHGAP5	AC096992.2	0.601922313	4.85E-54
ELL2	AC021078.1	0.601824609	5.10E-54
ARHGAP5	AC005104.1	0.601780414	5.21E-54
CLK1	UBE2Q1-AS1	0.601512381	5.96E-54
CLK1	AL133330.1	0.601501986	6.00E-54
HDAC9	AC124319.2	0.601407224	6.29E-54
NAA25	DLEU1	0.60139059	6.34E-54
CLK1	KDM4A-AS1	0.601350193	6.47E-54
NAA25	AC093484.4	0.601319754	6.57E-54
RPL36A	GAS5	0.601161964	7.12E-54
ELL2	AC006270.1	0.601064291	7.47E-54
NAA25	ANKRD10-IT1	0.600990269	7.76E-54
NAA25	AL606834.1	0.600946783	7.93E-54
CLK1	AL136295.2	0.600839932	8.37E-54
ARHGAP5	AC073651.1	0.600716236	8.90E-54
ARHGAP5	AC027097.2	0.600582638	9.52E-54
CLK1	AC002128.2	0.600294409	1.10E-53
ARHGAP5	AC242426.2	0.600249163	1.13E-53
CLK1	PAXBP1-AS1	0.59999948	1.28E-53
CLK1	AC232271.1	0.599977983	1.29E-53
NAA25	AC073651.1	0.59986805	1.36E-53
DR1	AC022150.4	0.599669665	1.51E-53
NAA25	AC005632.2	0.599591454	1.57E-53
CLK1	AL359076.1	0.599556258	1.59E-53
NAA25	AL162724.2	0.599465619	1.67E-53
CLK1	AL513365.2	0.59944353	1.69E-53
NAA25	AC005540.1	0.599406631	1.72E-53
SIRPA	AC145098.1	0.599331964	1.78E-53
DR1	AP001429.1	0.599113813	1.99E-53
NAA25	AC115989.1	0.599098919	2.00E-53
CLK1	AP003170.3	0.598951271	2.16E-53
DR1	AL139120.1	0.598771084	2.36E-53
CLK1	AC002550.2	0.598743193	2.39E-53
DR1	AC022173.1	0.598711189	2.43E-53
CLK1	AC087276.1	0.598704224	2.44E-53
CLK1	AC079684.1	0.598610826	2.56E-53
NAA25	AC002553.1	0.5985649	2.61E-53
DR1	LINC00216	0.598016566	3.44E-53
CLK1	AL022328.3	0.597788547	3.85E-53
ALDH1A1	LINC01503	0.597786496	3.85E-53
SGSM2	AC073335.2	0.597684875	4.05E-53
DR1	AL138963.1	0.597636214	4.15E-53
ARHGAP5	AC005632.2	0.597632785	4.16E-53
DR1	AC092801.1	0.597512681	4.42E-53
NAA25	AC141002.1	0.597467461	4.52E-53
PIM2	AC012236.1	0.597419976	4.62E-53
CLK1	AP000873.2	0.597230013	5.08E-53
CLK1	AC004492.1	0.597056449	5.54E-53
NAA25	AL132780.1	0.59690365	5.97E-53
NAA25	KIF26B-AS1	0.596743135	6.47E-53
ARHGAP5	AL122035.1	0.596713472	6.56E-53
CLK1	AC090425.2	0.596655916	6.75E-53
HDAC9	AC245014.3	0.59660862	6.91E-53
CLK1	AC011477.2	0.596568352	7.05E-53
DR1	AC004884.2	0.5962735	8.16E-53
ARHGAP5	AC139887.2	0.596120807	8.80E-53
PDK3	AC004656.1	0.595795058	1.03E-52
ARHGAP5	AC090579.1	0.595781309	1.04E-52
NAA25	AL133330.1	0.595744413	1.06E-52
CLK1	CR936218.1	0.595657659	1.11E-52
ARHGAP5	AL359715.3	0.595327935	1.30E-52
CLK1	AC013403.2	0.595168782	1.41E-52
NAA25	MUC20-OT1	0.595067492	1.48E-52
ARHGAP5	AC009041.4	0.595047398	1.50E-52
CLK1	AL049840.4	0.595020711	1.52E-52
ELL2	AC130650.2	0.594814185	1.68E-52
ARHGAP5	AL606834.2	0.594664155	1.81E-52
CLK1	AP002907.1	0.594527413	1.93E-52
CLK1	MIR600HG	0.594464993	1.99E-52
DR1	AL049840.5	0.594353404	2.10E-52
ARHGAP5	ALMS1-IT1	0.593824232	2.73E-52
ARHGAP5	AC016394.1	0.593818413	2.74E-52
CLK1	AC011462.4	0.593712924	2.88E-52
SGSM2	AC087741.1	0.593393875	3.37E-52
CLK1	AC093110.1	0.593343468	3.45E-52
SGSM2	AL365330.1	0.592973102	4.14E-52
NAA25	ARHGEF38-IT1	0.592943856	4.20E-52
ELL2	AC007216.3	0.592932249	4.22E-52
NAA25	AF178030.1	0.592905306	4.28E-52
DR1	AP001033.2	0.592806719	4.49E-52
CLK1	NEAT1	0.592736614	4.65E-52
ARHGAP5	AP001160.4	0.592623574	4.91E-52
NAA25	AL513327.1	0.592401003	5.47E-52
ARHGAP5	AC005021.1	0.592383222	5.52E-52
ARHGAP5	AL121839.2	0.592364568	5.57E-52
DR1	AC004832.5	0.592344728	5.63E-52
ARHGAP5	RPS6KA2-IT1	0.592213197	6.00E-52
ARHGAP5	AC067852.3	0.592198342	6.04E-52
NAA25	AC093799.1	0.591980112	6.72E-52
CLK1	TRAF3IP2-AS1	0.591710485	7.67E-52
NAA25	ADNP-AS1	0.591574051	8.19E-52
ARHGAP5	AC002550.2	0.591520816	8.41E-52
ARHGAP5	AC116366.1	0.591265635	9.52E-52
CLK1	AC093227.1	0.59121939	9.74E-52
CLK1	AC096586.2	0.591093573	1.03E-51
CLK1	RUSC1-AS1	0.591090109	1.04E-51
CLK1	PWAR6	0.591076179	1.04E-51
NAA25	NUTM2A-AS1	0.590969509	1.10E-51
ARHGAP5	LINC00852	0.590942935	1.11E-51
CLK1	AL139011.1	0.590661731	1.28E-51
DR1	LINC00630	0.590638252	1.29E-51
ARHGAP5	MIR181A2HG	0.590632466	1.29E-51
CLK1	AC009948.1	0.590386301	1.46E-51
ARHGAP5	AC097641.2	0.590352314	1.48E-51
CLK1	AC025171.4	0.590331224	1.50E-51
DR1	AC010761.3	0.590270486	1.54E-51
CLK1	AC018926.2	0.590103203	1.67E-51
NAA25	AC010536.2	0.590047351	1.72E-51
ELL2	AC080162.1	0.589909894	1.84E-51
CLK1	GABPB1-AS1	0.58983769	1.90E-51
HDAC9	A2M-AS1	0.589732817	2.00E-51
NAA25	CD44-AS1	0.589728545	2.01E-51
ARHGAP5	AC090517.2	0.589557208	2.18E-51
HDAC9	AC096741.1	0.589467547	2.28E-51
ARHGAP5	AL731566.1	0.589230998	2.55E-51
HDAC9	AC007552.2	0.5890785	2.75E-51
SGSM2	PTOV1-AS2	0.58902286	2.82E-51
CLK1	AC145423.3	0.588987555	2.87E-51
DR1	AC007878.1	0.588943548	2.93E-51
CLK1	AC100830.2	0.588688586	3.31E-51
CLK1	AL139407.1	0.588648446	3.38E-51
DR1	AC087276.1	0.588576903	3.50E-51
ARHGAP5	Z98884.2	0.588572666	3.50E-51
CLK1	AL354989.1	0.588489405	3.65E-51
ARHGAP5	AL513550.1	0.588388735	3.83E-51
NAA25	AC110792.3	0.58832692	3.94E-51
HDAC9	AC025917.1	0.588246346	4.10E-51
ARHGAP5	AL391834.1	0.588135604	4.32E-51
HDAC9	AC007991.2	0.588060348	4.48E-51
CLK1	AC110792.3	0.587734638	5.24E-51
DR1	TRAF3IP2-AS1	0.587676776	5.39E-51
CLK1	AC008966.2	0.58766879	5.41E-51
HDAC9	LINC00630	0.587665734	5.42E-51
CLK1	AL450263.1	0.587562247	5.70E-51
NAA25	AL359697.1	0.587497946	5.87E-51
CLK1	AL049840.5	0.587464667	5.97E-51
NAA25	AC011477.2	0.587414858	6.11E-51
ELL2	AC022173.1	0.5871313	7.00E-51
HDAC9	AC092801.1	0.58707583	7.19E-51
NAA25	AC002128.2	0.587015905	7.40E-51
CLK1	AC091185.1	0.586917184	7.76E-51
CLK1	IGBP1-AS1	0.586559205	9.21E-51
DR1	AL590723.1	0.586097013	1.15E-50
CLK1	AC092123.1	0.586017094	1.19E-50
ARHGAP5	AC025287.3	0.585954025	1.23E-50
DR1	AL136115.2	0.58593013	1.24E-50
CXCR4	PCED1B-AS1	0.585447905	1.57E-50
ARHGAP5	AC010536.2	0.585412617	1.59E-50
CLK1	AL513218.1	0.5853801	1.62E-50
CLK1	Z83843.1	0.585292776	1.69E-50
NAA25	AC104695.3	0.585120303	1.83E-50
NAA25	AL359076.1	0.584988126	1.95E-50
DR1	ACAP2-IT1	0.584613583	2.33E-50
CLK1	AC008969.1	0.584574749	2.37E-50
CLK1	AC005479.2	0.584552842	2.40E-50
CLK1	AF117829.1	0.584329299	2.66E-50
ARHGAP5	AC139887.4	0.58421389	2.82E-50
HDAC9	AC130650.2	0.584068546	3.02E-50
HDAC9	AL139407.1	0.583986761	3.14E-50
ELL2	AC104695.3	0.583792942	3.44E-50
ELL2	LIMS1-AS1	0.583784456	3.45E-50
ARHGAP5	AL021578.1	0.583752145	3.50E-50
CLK1	NFYC-AS1	0.583595614	3.77E-50
NAA25	AC004477.3	0.583555254	3.85E-50
HDAC9	AC027277.2	0.583469046	4.01E-50
NAA25	AL132989.1	0.583436181	4.07E-50
CLK1	AC005632.2	0.583422507	4.10E-50
NAA25	AL022067.1	0.583173319	4.61E-50
DR1	AC093799.1	0.58310979	4.75E-50
NAA25	AC007938.3	0.583094603	4.78E-50
CLK1	LINC01534	0.583083141	4.81E-50
DR1	AL365277.1	0.582981678	5.04E-50
ARHGAP5	AC098851.1	0.582743544	5.64E-50
NAA25	SMC5-AS1	0.582601273	6.04E-50
DR1	AC022973.3	0.582593427	6.06E-50
CLK1	AL162586.1	0.582515974	6.28E-50
DR1	AC019080.5	0.582501171	6.33E-50
CLK1	AC108727.1	0.582246758	7.14E-50
ARHGAP5	AC002553.1	0.582077192	7.73E-50
CLK1	AL049869.3	0.582070223	7.75E-50
NAA25	AC026470.2	0.581782315	8.88E-50
CLK1	AC141002.1	0.581767688	8.94E-50
NAA25	AC026202.2	0.581566724	9.83E-50
DR1	AC016542.1	0.581539712	9.95E-50
NAA25	FMR1-IT1	0.58149638	1.02E-49
ELL2	AL136320.1	0.581489019	1.02E-49
DR1	AC124283.3	0.581484159	1.02E-49
NAA25	AC012181.1	0.58142345	1.05E-49
CLK1	AC006042.1	0.581347189	1.09E-49
CLK1	AC007038.1	0.581241215	1.15E-49
ARHGAP5	SAMD12-AS1	0.581237209	1.15E-49
ARHGAP5	AP001458.1	0.580748917	1.44E-49
ELL2	KIF26B-AS1	0.580628302	1.53E-49
ELL2	AC114760.2	0.580568656	1.57E-49
HDAC9	LINC-PINT	0.580497969	1.62E-49
DR1	AC138393.3	0.58021496	1.85E-49
CLK1	AC090948.2	0.580120365	1.94E-49
CLK1	AC067817.2	0.580079024	1.97E-49
ELL2	ATP1B3-AS1	0.580062229	1.99E-49
DR1	CR936218.1	0.579954544	2.09E-49
HDAC9	AL137779.2	0.579745621	2.31E-49
ARHGAP5	AC010226.1	0.579643205	2.42E-49
CLK1	LENG8-AS1	0.579591145	2.48E-49
CLK1	AC005899.6	0.579571724	2.50E-49
NAA25	AC090579.1	0.579317576	2.82E-49
NAA25	FAM13A-AS1	0.579251572	2.91E-49
DR1	AC026124.2	0.57923034	2.93E-49
DR1	AC096741.1	0.579208716	2.96E-49
NAA25	BTBD9-AS1	0.579197872	2.98E-49
ARHGAP5	AP000786.1	0.579024538	3.23E-49
ARHGAP5	AC073534.1	0.578680575	3.79E-49
CLK1	MIR29B2CHG	0.578351779	4.42E-49
CLK1	LINC01578	0.578350726	4.42E-49
NAA25	AC074032.1	0.578341753	4.44E-49
NAA25	AP000692.1	0.578257194	4.62E-49
ENO3	AC079384.1	0.578213318	4.71E-49
DR1	AC007038.1	0.578099336	4.97E-49
NAA25	AC005034.5	0.578061593	5.05E-49
ARHGAP5	AC004477.3	0.578006991	5.18E-49
CLK1	GMDS-DT	0.577995689	5.21E-49
CLK1	LAMC1-AS1	0.57792298	5.39E-49
NAA25	AL513550.1	0.577440125	6.74E-49
NAA25	AL031670.1	0.577391557	6.90E-49
DR1	AC090739.1	0.577345311	7.05E-49
ELL2	NEAT1	0.577218207	7.47E-49
NAA25	FLNB-AS1	0.577184376	7.59E-49
ELL2	AC004492.1	0.577113988	7.84E-49
ARHGAP5	AC092794.1	0.576940327	8.50E-49
NAA25	AL391834.1	0.576885562	8.72E-49
NAA25	AL513008.1	0.576836212	8.92E-49
NAA25	AL133342.1	0.576789358	9.11E-49
CLK1	AP000254.1	0.576744311	9.31E-49
CLK1	AC083843.2	0.576733776	9.35E-49
NAA25	AC096992.2	0.57670006	9.50E-49
ARHGAP5	AC010201.2	0.576651081	9.72E-49
CLK1	AL080317.1	0.576599327	9.95E-49
ARHGAP5	AL031670.1	0.57632284	1.13E-48
ARHGAP5	AL117336.2	0.576268747	1.16E-48
CLK1	AL109614.1	0.576235428	1.18E-48
CLK1	AC018926.3	0.576143495	1.23E-48
ARHGAP5	AC087752.4	0.576067221	1.27E-48
LGALS1	CYTOR	0.57593814	1.35E-48
CLK1	AC120053.1	0.575877011	1.39E-48
HDAC9	Z68871.1	0.575556625	1.61E-48
ARHGAP5	AC002128.2	0.575365376	1.76E-48
NAA25	AC010201.2	0.575330159	1.79E-48
CLK1	AC139795.2	0.575227366	1.87E-48
ARHGAP5	AC141002.1	0.575192895	1.90E-48
NR3C1	OIP5-AS1	0.57513429	1.96E-48
DR1	AC090181.2	0.575102496	1.98E-48
ARHGAP5	AC004241.3	0.575095223	1.99E-48
HDAC9	AL157394.1	0.575021885	2.06E-48
ARHGAP5	AC013403.2	0.574881235	2.20E-48
DR1	AP001381.1	0.574780566	2.30E-48
CLK1	AC048382.2	0.574578841	2.52E-48
HDAC9	ANKRD44-IT1	0.574537013	2.57E-48
ARHGAP5	AC087286.1	0.574533854	2.58E-48
ELL2	CFLAR-AS1	0.57453044	2.58E-48
CLK1	AC092794.1	0.574406401	2.73E-48
CLK1	AC068790.5	0.574384146	2.76E-48
ELL2	KLF7-IT1	0.57426714	2.91E-48
CLK1	AL513327.1	0.574208618	2.99E-48
CLK1	LINC00115	0.574105449	3.14E-48
HDAC9	AC090948.1	0.574086724	3.16E-48
CLK1	AL133410.1	0.573965303	3.34E-48
DR1	AL109614.1	0.573915334	3.42E-48
DR1	AC087286.1	0.573891463	3.46E-48
ARHGAP5	NARF-IT1	0.573857615	3.51E-48
CLK1	AL136295.7	0.573828464	3.56E-48
CLK1	AC087752.4	0.573795601	3.61E-48
ARHGAP5	AC124312.4	0.573784128	3.63E-48
CLK1	LINC00641	0.57343895	4.25E-48
ELL2	AC138932.5	0.573359321	4.41E-48
ARHGAP5	AC087392.1	0.573336195	4.46E-48
NAA25	AP003170.3	0.573202668	4.74E-48
CLK1	AC138207.4	0.573127105	4.90E-48
CLK1	NUTM2B-AS1	0.573111451	4.94E-48
ARHGAP5	AC022400.5	0.573100332	4.96E-48
DR1	FTX	0.573087554	4.99E-48
DR1	AL513365.2	0.572876618	5.50E-48
DR1	SOS1-IT1	0.572872408	5.51E-48
HDAC9	ARHGEF38-IT1	0.572838039	5.60E-48
CLK1	AL031716.1	0.572814892	5.66E-48
NAA25	HIF1A-AS2	0.572814248	5.66E-48
CLK1	AL356356.1	0.572731262	5.88E-48
NAA25	C1RL-AS1	0.572513502	6.49E-48
HDAC9	AC006378.1	0.572461982	6.64E-48
ARHGAP5	AL359962.2	0.572356729	6.97E-48
DR1	AC048344.4	0.572202199	7.48E-48
HDAC9	AC005838.2	0.572186969	7.53E-48
NAA25	ADAMTSL4-AS1	0.572121707	7.76E-48
CLK1	AC048341.2	0.57202843	8.09E-48
NAA25	SAP30L-AS1	0.571881684	8.65E-48
CLK1	AL021578.1	0.571865804	8.71E-48
ARHGAP5	AC138956.1	0.571634384	9.68E-48
ELL2	AL158166.2	0.571556037	1.00E-47
NAA25	OCIAD1-AS1	0.571497392	1.03E-47
NAA25	AP005131.7	0.57138602	1.08E-47
NAA25	AC090198.1	0.570820503	1.40E-47
CLK1	AL135999.1	0.570748538	1.45E-47
CLK1	AL592148.3	0.570691344	1.48E-47
ELL2	LINC-PINT	0.570662954	1.50E-47
ARHGAP5	AC012467.1	0.570626926	1.53E-47
SGSM2	AL139349.1	0.570569021	1.57E-47
CLK1	AC005070.3	0.57042244	1.68E-47
DR1	AC016831.4	0.570344197	1.74E-47
NAA25	AL157838.1	0.570332212	1.75E-47
DR1	AC068790.2	0.570314636	1.76E-47
CLK1	AC080162.1	0.570187395	1.86E-47
CLK1	SMC5-AS1	0.570057159	1.98E-47
CLK1	AC020913.3	0.569952592	2.07E-47
CLK1	AC139887.4	0.569943595	2.08E-47
CLK1	AC004918.3	0.569917722	2.11E-47
ARHGAP5	AP000873.2	0.569871165	2.15E-47
CLK1	AC011468.5	0.569599213	2.43E-47
CLK1	AC015813.1	0.569550487	2.49E-47
CLK1	ACAP2-IT1	0.569256319	2.84E-47
DR1	DLEU2	0.569019123	3.16E-47
HDAC9	ALG13-AS1	0.568987086	3.20E-47
CLK1	LINC00426	0.568953626	3.25E-47
RBPJ	AC245128.3	0.568931245	3.29E-47
SRSF6	AC004148.2	0.568929275	3.29E-47
ARHGAP5	AC009318.2	0.568858952	3.40E-47
NAA25	AP001458.1	0.568773682	3.53E-47
HDAC9	AC016831.4	0.568706572	3.64E-47
ELL2	AC012181.1	0.568697664	3.65E-47
NAA25	AL592148.3	0.56867877	3.68E-47
DR1	AC131971.1	0.568630566	3.76E-47
ELL2	AC025917.1	0.568623447	3.77E-47
HDAC9	AC058791.1	0.568597643	3.82E-47
NAA25	AC002044.1	0.568565011	3.88E-47
HDAC9	AC008906.1	0.568562208	3.88E-47
ARHGAP5	FLNB-AS1	0.568346421	4.28E-47
ELL2	AC131971.1	0.568335187	4.30E-47
ELL2	AL590723.1	0.568259543	4.45E-47
DR1	AC063965.1	0.568255839	4.45E-47
ARHGAP5	AL359921.1	0.568253605	4.46E-47
HERPUD1	FAM30A	0.568230427	4.50E-47
ARHGAP5	AL645568.1	0.568219903	4.52E-47
ARHGAP5	AC018638.7	0.568218405	4.53E-47
NAA25	AC116366.1	0.568072091	4.84E-47
ARHGAP5	AC124312.5	0.568053085	4.88E-47
CLK1	AC000123.1	0.568049571	4.88E-47
ARHGAP5	AC120349.1	0.56802585	4.94E-47
CLK1	Z82243.1	0.567974791	5.05E-47
CLK1	AC135050.6	0.567929083	5.16E-47
SGSM2	AC104564.3	0.56785303	5.33E-47
CLK1	MIR155HG	0.567812244	5.43E-47
ELL2	AC073651.1	0.5676187	5.93E-47
CLK1	AC011472.1	0.567416093	6.49E-47
PPAT	AC099850.3	0.567382248	6.59E-47
ELL2	ITCH-IT1	0.567310299	6.80E-47
CLK1	AL136115.2	0.567215309	7.10E-47
CLK1	HM13-IT1	0.567144367	7.33E-47
HDAC9	AL359076.1	0.56705827	7.62E-47
CLK1	AC024933.1	0.566998248	7.82E-47
HDAC9	AL133330.1	0.566942888	8.02E-47
ARHGAP5	SP2-AS1	0.566925057	8.08E-47
ELL2	AC108727.1	0.566778511	8.63E-47
ARHGAP5	ABALON	0.566669457	9.06E-47
ARHGAP5	FAM13A-AS1	0.566639668	9.18E-47
HDAC9	AC080162.1	0.566504046	9.76E-47
HDAC9	AC015911.3	0.566480204	9.86E-47
ELL2	AC020913.3	0.566446282	1.00E-46
ARHGAP5	AC016542.1	0.566428703	1.01E-46
HDAC9	FTX	0.566148474	1.14E-46
CLK1	AC015911.3	0.566121653	1.16E-46
ARHGAP5	AL513008.1	0.566113409	1.16E-46
NAA25	NFYC-AS1	0.566038374	1.20E-46
NAA25	SP2-AS1	0.566034132	1.20E-46
HDAC9	NUTM2B-AS1	0.565981001	1.23E-46
DR1	GMDS-DT	0.565798644	1.34E-46
DR1	AC097376.2	0.565658395	1.42E-46
CLK1	AL157786.1	0.565633487	1.44E-46
CLK1	AC004223.3	0.565617907	1.45E-46
HDAC9	AL354989.1	0.565574928	1.48E-46
ELL2	AL162724.1	0.565545662	1.50E-46
NAA25	AL138921.2	0.565468327	1.55E-46
SGSM2	AL031709.1	0.565463993	1.55E-46
ELL2	AL139120.1	0.565456031	1.56E-46
NAA25	AC084871.1	0.565447037	1.56E-46
CLK1	AC004832.5	0.565277678	1.68E-46
ARHGAP5	LINC02352	0.56523316	1.72E-46
ELL2	AC090948.2	0.565210418	1.74E-46
CLK1	AC016957.2	0.56520208	1.74E-46
CLK1	AC005261.1	0.565197981	1.75E-46
DR1	ITCH-IT1	0.565168137	1.77E-46
HDAC9	AC018752.1	0.565166268	1.77E-46
HDAC9	AP001178.2	0.565146611	1.79E-46
DR1	AC025917.1	0.565092946	1.83E-46
EGR1	AC020916.1	0.5650799	1.84E-46
ARHGAP5	AC004466.3	0.564869955	2.02E-46
CLK1	ITCH-IT1	0.564842145	2.04E-46
DR1	AC004492.1	0.56479973	2.08E-46
HDAC9	Z83843.1	0.564618225	2.26E-46
DR1	AC080162.1	0.564601677	2.27E-46
ELL2	AP001381.1	0.56460103	2.27E-46
CLK1	AP003392.1	0.564246769	2.66E-46
NAA25	AL662844.3	0.564234502	2.68E-46
SRSF6	AC090589.3	0.564179707	2.74E-46
CLK1	AC005046.1	0.563970036	3.01E-46
CLK1	AL928654.2	0.563967963	3.01E-46
THBS2	LINC02544	0.563864805	3.15E-46
CLK1	AC234775.3	0.563854553	3.17E-46
ELL2	AC008966.2	0.56379218	3.25E-46
SGSM2	AC132872.3	0.563784164	3.27E-46
ARHGAP5	ERVK13-1	0.563775734	3.28E-46
HDAC9	AC097376.2	0.563747208	3.32E-46
DR1	HCG18	0.563665861	3.44E-46
CLK1	AC010536.2	0.56363721	3.49E-46
ELL2	AL133445.2	0.563632882	3.49E-46
CLK1	AL353622.1	0.563608582	3.53E-46
SGSM2	AL928654.2	0.563590469	3.56E-46
NAA25	AC096741.1	0.563348143	3.96E-46
HDAC9	AC007878.1	0.563211934	4.21E-46
NAA25	AC087286.1	0.563150002	4.32E-46
DR1	AC108449.2	0.562844126	4.95E-46
SGSM2	AC027796.4	0.562812588	5.02E-46
SGSM2	AP006284.1	0.562806984	5.03E-46
CLK1	AL354696.1	0.562806974	5.03E-46
ELL2	AC007878.1	0.562757278	5.14E-46
CLK1	AC124319.2	0.562561902	5.60E-46
ELL2	AL133243.2	0.562545003	5.64E-46
HDAC9	TMEM161B-AS1	0.562422485	5.96E-46
NAA25	SNHG26	0.562404731	6.00E-46
NAA25	AC015911.3	0.562265026	6.38E-46
ALDH1A3	AC003092.1	0.562238951	6.46E-46
ELL2	AC234775.3	0.562184846	6.61E-46
ARHGAP5	OCIAD1-AS1	0.562176406	6.64E-46
DR1	AC058791.1	0.561991929	7.20E-46
ITGA5	AP000695.1	0.561877568	7.57E-46
HDAC9	ATP1A1-AS1	0.561845166	7.68E-46
HDAC9	AL022067.1	0.561816508	7.78E-46
NAA25	AC037198.1	0.561793509	7.86E-46
CLK1	AC097641.2	0.56179107	7.86E-46
ELL2	AC087286.2	0.561769955	7.94E-46
ARHGAP5	AL513327.1	0.561763055	7.96E-46
CLK1	AC108449.2	0.561736301	8.05E-46
ARHGAP5	AC008966.2	0.561732771	8.07E-46
NAA25	AC092794.1	0.561700759	8.18E-46
HDAC9	AP000766.1	0.561650778	8.36E-46
HDAC9	GMDS-DT	0.561536082	8.80E-46
CLK1	AC253576.2	0.56149617	8.95E-46
DR1	AC010834.3	0.561423253	9.24E-46
SRSF6	PSMA3-AS1	0.56132114	9.66E-46
NAA25	AP001625.2	0.561314498	9.69E-46
ELL2	AL136115.2	0.561290032	9.80E-46
ARHGAP5	AP000692.1	0.561254237	9.95E-46
ARHGAP5	AC107027.3	0.56122767	1.01E-45
ELL2	AP001178.2	0.561143054	1.04E-45
SGSM2	AC069281.2	0.561129717	1.05E-45
CLK1	AP005131.7	0.561033474	1.10E-45
NAA25	AC087752.4	0.560963456	1.13E-45
ARHGAP5	AC037198.2	0.560930504	1.15E-45
NAA25	AP001628.1	0.560910353	1.16E-45
HDAC9	AC008770.3	0.560800084	1.21E-45
ARHGAP5	AC007938.3	0.560770908	1.23E-45
ENO3	AC027228.2	0.56071602	1.26E-45
HDAC9	AGAP1-IT1	0.560674118	1.28E-45
DR1	AC090579.1	0.560619435	1.31E-45
ELL2	AC016831.4	0.560516814	1.37E-45
CLK1	AC025178.1	0.560508408	1.38E-45
CLK1	AL353804.1	0.560406291	1.44E-45
CLK1	AC010226.1	0.560368983	1.47E-45
CLK1	AC005920.2	0.56027149	1.53E-45
CLK1	AC063965.1	0.560183636	1.59E-45
ARHGAP5	NFYC-AS1	0.560174927	1.60E-45
ARHGAP5	LINC00894	0.560169909	1.60E-45
CLK1	AC060780.1	0.560045079	1.69E-45
DR1	AL117381.1	0.560036193	1.70E-45
CLK1	AC010761.3	0.559892879	1.81E-45
ARHGAP5	AL354733.3	0.559878106	1.82E-45
ELL2	AC037487.2	0.559767856	1.91E-45
ARHGAP5	HIF1A-AS2	0.559741058	1.93E-45
CLK1	AL049840.2	0.559617856	2.04E-45
ELL2	NPTN-IT1	0.559452201	2.19E-45
HDAC9	N4BP2L2-IT2	0.559422544	2.22E-45
HDAC9	AC004492.1	0.55938277	2.26E-45
CLK1	AP001033.2	0.559119748	2.53E-45
ARHGAP5	C5orf56	0.55910756	2.54E-45
CLK1	AC084117.1	0.559051696	2.60E-45
DR1	SMC5-AS1	0.558958348	2.71E-45
DR1	AL139407.1	0.558921188	2.76E-45
DR1	AC053513.1	0.558911632	2.77E-45
ETS1	LINC00426	0.558799814	2.91E-45
ELL2	AC124283.3	0.558721644	3.01E-45
NAA25	AC025287.3	0.558650918	3.10E-45
ELL2	AC006059.1	0.558527158	3.27E-45
SGSM2	AL022328.1	0.55842754	3.42E-45
ARHGAP5	PCBP1-AS1	0.558378727	3.49E-45
PAICS	AC099850.3	0.55827142	3.66E-45
CLK1	AC002064.2	0.558264685	3.67E-45
CLK1	GAS5-AS1	0.558254524	3.68E-45
NAA25	MACC1-AS1	0.558130346	3.89E-45
DR1	AC018752.1	0.55812539	3.90E-45
NAA25	RRN3P2	0.557917763	4.26E-45
NAA25	AL354733.3	0.557904151	4.29E-45
HDAC9	AC018926.3	0.55790215	4.29E-45
DR1	AC068790.3	0.557783905	4.52E-45
NAA25	AC008966.2	0.557733226	4.62E-45
DR1	SCARNA9	0.557676221	4.73E-45
CLK1	AC124283.3	0.557573425	4.95E-45
CLK1	AC112722.1	0.557446923	5.23E-45
ELL2	AC058791.1	0.557445727	5.23E-45
DR1	AP000866.6	0.557385438	5.37E-45
ACAT1	AC079384.1	0.557235089	5.73E-45
ELL2	AC008906.1	0.557203749	5.81E-45
NAA25	PCBP1-AS1	0.557179326	5.87E-45
CLK1	AC114760.2	0.557079791	6.13E-45
DR1	AC008770.3	0.557076379	6.14E-45
CLK1	AL606834.2	0.557003564	6.33E-45
ELL2	AC087276.1	0.556709277	7.19E-45
CLK1	AC007014.2	0.556653087	7.37E-45
CLK1	AL731567.1	0.556548283	7.71E-45
ARHGAP5	AC027097.1	0.556510133	7.84E-45
CLK1	AL109811.3	0.556335748	8.45E-45
DR1	AC114760.2	0.556299854	8.58E-45
CLK1	AL136531.1	0.556144916	9.17E-45
ELL2	AC092801.1	0.55605876	9.52E-45
ELL2	AC018752.1	0.55604524	9.58E-45
TPD52	LINC01607	0.556017602	9.69E-45
ARHGAP5	AC026355.1	0.555954956	9.96E-45
CLK1	AC096992.2	0.55587547	1.03E-44
ARHGAP5	AC084871.1	0.555818933	1.06E-44
NAA25	LINC00894	0.555627118	1.15E-44
HDAC9	SMC5-AS1	0.555605221	1.16E-44
ARHGAP5	ATP1B3-AS1	0.555590906	1.16E-44
ELF3	AL691482.3	0.555511391	1.20E-44
HDAC9	AC108727.1	0.555500003	1.21E-44
DR1	AL158166.2	0.555430676	1.25E-44
ARHGAP5	RFX3-AS1	0.555343945	1.29E-44
DR1	AC007216.3	0.555297327	1.32E-44
CLK1	AP003486.1	0.55528587	1.33E-44
CLK1	FTX	0.555259309	1.34E-44
ARHGAP5	AC093484.4	0.555253143	1.35E-44
NAA25	ATP1B3-AS1	0.555111776	1.43E-44
ELL2	ACAP2-IT1	0.555090646	1.44E-44
SGSM2	AL135999.1	0.555069328	1.46E-44
ELL2	AC018682.1	0.555018502	1.49E-44
ARHGAP5	AC009318.3	0.554686388	1.72E-44
CLK1	AL138921.2	0.554676498	1.72E-44
NAA25	AC004466.3	0.554629376	1.76E-44
SGSM2	AC012615.6	0.55452499	1.84E-44
ARHGAP5	MAST4-AS1	0.554509757	1.85E-44
CLK1	SOS1-IT1	0.554330453	2.00E-44
HDAC9	LINC00216	0.554275263	2.05E-44
CLK1	AP002336.2	0.554253196	2.07E-44
ARHGAP5	AL353804.2	0.553960707	2.34E-44
HDAC9	AC131971.1	0.553906235	2.40E-44
CLK1	CAPN10-DT	0.553813257	2.50E-44
DR1	AC010186.3	0.553720726	2.60E-44
NAA25	AP000786.1	0.553701286	2.62E-44
CLK1	AC024075.3	0.553659923	2.66E-44
CLK1	AP001178.2	0.553614358	2.72E-44
CLK1	AL139089.1	0.553538228	2.81E-44
CLK1	AC006059.1	0.553537372	2.81E-44
NAA25	AL359921.1	0.553504309	2.85E-44
DR1	AC073651.1	0.553412751	2.96E-44
ARHGAP5	AC005034.5	0.553263008	3.16E-44
DR1	AL133445.2	0.553256914	3.17E-44
DR1	AC138932.5	0.55323972	3.19E-44
CLK1	AC090739.1	0.553187316	3.26E-44
ARHGAP5	AC004908.2	0.553157568	3.30E-44
ELL2	AL139407.1	0.553142195	3.32E-44
NAA25	AC024933.1	0.553114743	3.36E-44
ETS1	AL357060.1	0.553047871	3.46E-44
NAA25	AC138207.4	0.553042461	3.47E-44
DR1	AC005838.2	0.553035435	3.48E-44
ELL2	AC010186.3	0.553012029	3.51E-44
LOX	MSC-AS1	0.552910402	3.67E-44
CLK1	AC138028.4	0.552754357	3.92E-44
CLK1	AC130650.2	0.552716417	3.99E-44
CLK1	AL021878.2	0.552645331	4.11E-44
HDAC9	AC120349.1	0.552467754	4.43E-44
SGSM2	LINC00174	0.552462958	4.44E-44
CLK1	MCM3AP-AS1	0.55237509	4.61E-44
ELL2	AC108449.2	0.552261957	4.84E-44
CLK1	AC087752.3	0.552184302	5.00E-44
HERPUD1	AC104699.1	0.552091982	5.20E-44
HDAC9	SOS1-IT1	0.552059408	5.27E-44
DR1	ANKRD44-IT1	0.55201009	5.38E-44
CLK1	AC097376.2	0.552005129	5.39E-44
CLK1	AP001625.2	0.55196636	5.48E-44
DR1	GAS5-AS1	0.551822734	5.83E-44
CLK1	AC012557.1	0.551752639	6.00E-44
NAA25	DNM3OS	0.551582339	6.45E-44
ARHGAP5	AL137003.2	0.55153806	6.58E-44
NAA25	AC005046.1	0.551506546	6.67E-44
NAA25	AL353804.2	0.551248299	7.44E-44
NAA25	AP000240.1	0.551205053	7.57E-44
CLK1	AC138393.3	0.551049975	8.09E-44
CLK1	AC124312.5	0.550994199	8.28E-44
NAA25	AC087222.1	0.55084286	8.83E-44
HDAC9	AC016590.2	0.550799203	8.99E-44
NAA25	AC037198.2	0.550786364	9.04E-44
NAA25	AL359715.3	0.550772344	9.10E-44
SGSM2	PRKCZ-AS1	0.550588822	9.83E-44
DR1	Z83843.1	0.550579063	9.87E-44
CLK1	AP005899.1	0.55054349	1.00E-43
DR1	AC012557.1	0.550493552	1.02E-43
HDAC9	AC114760.2	0.550482783	1.03E-43
ARHGAP5	NUTM2A-AS1	0.550462661	1.04E-43
NAA25	TMEM161B-AS1	0.550414992	1.06E-43
CLK1	AC007878.1	0.550397945	1.07E-43
PPARA	AC092611.2	0.550292499	1.11E-43
ELL2	AF178030.1	0.550211756	1.15E-43
ELL2	AC005070.3	0.549927184	1.30E-43
NAA25	MIR29B2CHG	0.549894027	1.32E-43
ARHGAP5	TMEM161B-AS1	0.54975154	1.40E-43
ELL2	AC063965.1	0.549625359	1.48E-43
DR1	AL359697.1	0.549594351	1.50E-43
NR4A1	AC020916.1	0.549578377	1.51E-43
HDAC9	RBMS3-AS3	0.549575047	1.51E-43
HDAC9	AL117381.1	0.549501709	1.56E-43
ELL2	AP005131.7	0.54946795	1.58E-43
ARHGAP5	MBNL1-AS1	0.549369711	1.64E-43
LGALS1	AL022313.2	0.549368061	1.65E-43
CLK1	AC011472.4	0.549351241	1.66E-43
DR1	AC009032.1	0.549239263	1.74E-43
NAA25	AC093388.1	0.549053769	1.88E-43
SLC6A16	GEMIN7-AS1	0.548883791	2.02E-43
NAA25	AC113139.1	0.548777683	2.11E-43
ARHGAP5	AC008124.1	0.548754495	2.13E-43
CLK1	AL031709.1	0.548709754	2.17E-43
DR1	N4BP2L2-IT2	0.548697267	2.18E-43
NAA25	AL031666.1	0.54867367	2.20E-43
SGSM2	AC011472.1	0.548479596	2.39E-43
CLK1	AC010168.2	0.548467985	2.40E-43
NAA25	AL137779.2	0.548280857	2.60E-43
ELL2	ADAMTSL4-AS1	0.548264801	2.62E-43
DR1	AP001178.2	0.54793732	3.00E-43
CLK1	AL590723.1	0.547907752	3.04E-43
DR1	Z68871.1	0.547901791	3.05E-43
CLK1	SNHG14	0.547870313	3.09E-43
ELL2	AC087286.4	0.547783966	3.20E-43
NAA25	AC120349.1	0.547647054	3.39E-43
CLK1	AL596325.2	0.547565371	3.51E-43
ELL2	AL162724.2	0.547493919	3.62E-43
ARHGAP5	AL138921.2	0.547436288	3.70E-43
CLK1	AC104695.3	0.547382824	3.79E-43
ITGA5	AP000695.2	0.547300214	3.92E-43
CLK1	AC006547.1	0.547118703	4.23E-43
ARHGAP5	AC073046.1	0.546934714	4.57E-43
DR1	Z82243.1	0.546917246	4.60E-43
HDAC9	AC006059.1	0.546816322	4.80E-43
SGSM2	AL513320.1	0.546795939	4.84E-43
HDAC9	AL158166.2	0.546681092	5.08E-43
ELL2	AC011939.2	0.546671716	5.10E-43
CLK1	AC058791.1	0.546617927	5.21E-43
CLK1	AL117381.1	0.54654025	5.39E-43
ELL2	AC005920.2	0.546503077	5.47E-43
NAA25	AC245014.3	0.546447063	5.60E-43
ELL2	AC025171.3	0.546432447	5.63E-43
CLK1	AL157394.1	0.546419283	5.66E-43
CLK1	AC068790.3	0.546367611	5.79E-43
ELL2	AC005632.2	0.54626497	6.04E-43
HDAC9	AC002553.2	0.546222538	6.15E-43
ARHGAP5	AL662844.3	0.546186914	6.24E-43
ELL2	AL049840.5	0.546101244	6.47E-43
HDAC9	AC087284.1	0.546080597	6.52E-43
CLK1	KRT7-AS	0.54606576	6.56E-43
CLK1	AC011939.2	0.545989146	6.78E-43
HDAC9	C5orf56	0.545835064	7.22E-43
CLK1	EP300-AS1	0.545797192	7.34E-43
SGSM2	AC108134.1	0.545771519	7.42E-43
NAA25	AC012467.1	0.545749283	7.49E-43
ARHGAP5	AP000240.1	0.54572334	7.57E-43
CLK1	AC027097.2	0.545719396	7.58E-43
NAA25	AC138956.2	0.545653242	7.79E-43
HDAC9	AC087286.4	0.545635479	7.85E-43
CLK1	AP000240.1	0.545568174	8.07E-43
ELL2	SOS1-IT1	0.54551745	8.25E-43
DR1	RHOA-IT1	0.545515599	8.25E-43
ETS1	LINC01215	0.545467895	8.42E-43
NAA25	ERVK13-1	0.545446324	8.49E-43
TPD52	AC009812.4	0.545395273	8.67E-43
DR1	BTBD9-AS1	0.545370515	8.76E-43
HDAC9	AC087276.1	0.545330978	8.91E-43
CLK1	AC124312.2	0.545326036	8.93E-43
HDAC9	AL139120.1	0.54532233	8.94E-43
CLK1	AL136295.6	0.545261404	9.17E-43
DR1	AP005131.7	0.545243596	9.24E-43
ELL2	AC026202.2	0.545215933	9.35E-43
DR1	AP002336.2	0.545131933	9.68E-43
HDAC9	AL133243.2	0.545027328	1.01E-42
SLC6A16	MIR600HG	0.544985765	1.03E-42
CLK1	AC090617.5	0.544933934	1.05E-42
HDAC9	GAS5-AS1	0.544878346	1.08E-42
CLK1	AL138963.1	0.54479615	1.11E-42
ARHGAP5	RAB30-AS1	0.544794537	1.11E-42
CXCR4	AC018755.4	0.544713573	1.15E-42
SGSM2	AC004771.1	0.544375631	1.32E-42
HDAC9	KLF7-IT1	0.544325207	1.35E-42
SLC6A16	TPT1-AS1	0.544233073	1.40E-42
ARHGAP5	AC027277.2	0.543911736	1.60E-42
CLK1	AP000866.6	0.54388532	1.62E-42
ARHGAP5	AC009948.1	0.543705283	1.75E-42
CLK1	CFLAR-AS1	0.543695553	1.75E-42
ELL2	ALG13-AS1	0.543428271	1.96E-42
NR3C1	AC018752.1	0.543240017	2.12E-42
CLK1	AC010883.1	0.543215757	2.14E-42
ELL2	AL359076.1	0.543057604	2.28E-42
ETS1	AC093278.2	0.543033354	2.31E-42
NAA25	AC009054.2	0.543024362	2.31E-42
ELL2	AC253576.2	0.542970464	2.37E-42
CXCR4	LINC00426	0.54292419	2.41E-42
HDAC9	AC022150.4	0.542882187	2.45E-42
ARHGAP5	PSMA3-AS1	0.542729145	2.61E-42
ARHGAP5	AC012181.2	0.542724783	2.62E-42
HDAC9	KIF26B-AS1	0.542672412	2.68E-42
CLK1	LINC00216	0.54266009	2.69E-42
ELL2	AP001033.2	0.542601274	2.76E-42
POLM	AC073335.2	0.542490015	2.88E-42
HDAC9	AC068790.2	0.542486555	2.89E-42
SGSM2	AL109811.3	0.542466647	2.91E-42
CLK1	AC004908.3	0.542409164	2.98E-42
ARHGAP5	AL360219.1	0.542396644	3.00E-42
CLK1	AP001486.2	0.542343676	3.06E-42
DR1	AP002907.1	0.542339028	3.07E-42
NAA25	AC011468.1	0.542279698	3.15E-42
SGSM2	AL390719.2	0.542269845	3.16E-42
ODC1	AC007249.1	0.542260334	3.17E-42
HDAC9	AP000873.2	0.542156183	3.31E-42
ARHGAP5	AC011472.4	0.54208012	3.41E-42
NAA25	AC124312.5	0.542070964	3.43E-42
HDAC9	AC007216.3	0.541996966	3.53E-42
NAA25	LINC00852	0.541988312	3.55E-42
ARHGAP5	AC037198.1	0.541980196	3.56E-42
CLK1	SAP30L-AS1	0.541951782	3.60E-42
NAA25	AGAP1-IT1	0.541927813	3.63E-42
CLK1	AC024075.1	0.541910766	3.66E-42
DR1	AC005856.1	0.541883676	3.70E-42
ARHGAP5	AGAP1-IT1	0.541854436	3.75E-42
ELL2	AL117336.2	0.541806845	3.82E-42
ELL2	AC007684.1	0.541714334	3.97E-42
ARHGAP5	A2M-AS1	0.54164345	4.08E-42
SRSF6	AL035563.1	0.541624826	4.12E-42
SRSF6	AC109460.2	0.541510483	4.31E-42
CLK1	AC074032.1	0.541507026	4.32E-42
CLK1	AC022211.1	0.541468728	4.39E-42
SGSM2	AC003070.1	0.541467771	4.39E-42
ELL2	AC012170.2	0.541459268	4.41E-42
HDAC9	DLEU2	0.541295301	4.71E-42
ELL2	AC090181.2	0.541285031	4.73E-42
DKC1	AC099850.3	0.541213817	4.87E-42
CLK1	AC005840.4	0.541180938	4.94E-42
DR1	AC105389.2	0.541124397	5.05E-42
DR1	AC026356.1	0.541103814	5.10E-42
HDAC9	AC087286.2	0.540919284	5.50E-42
CLK1	AC016727.1	0.540916218	5.50E-42
NAA25	AC005519.1	0.540902115	5.54E-42
ARHGAP5	AC007552.2	0.540901808	5.54E-42
NAA25	AC084824.5	0.540825493	5.71E-42
DR1	KLF7-IT1	0.540783714	5.81E-42
HDAC9	AC019080.5	0.540726859	5.95E-42
PIM2	TRG-AS1	0.540708118	5.99E-42
DR1	AC087284.1	0.540546368	6.40E-42
CLK1	AC104564.3	0.540428535	6.72E-42
ARHGAP5	AC018690.1	0.540389755	6.83E-42
ARHGAP5	EP300-AS1	0.54033673	6.98E-42
DR1	AC018926.3	0.540260423	7.20E-42
SRSF6	AL139287.1	0.54013558	7.57E-42
CLK1	KLF7-IT1	0.53979353	8.71E-42
SRSF6	AC005519.1	0.539697505	9.05E-42
NAA25	AC026368.1	0.539685361	9.10E-42
CLK1	AC016831.4	0.539670256	9.16E-42
DR1	AL353804.1	0.539581089	9.49E-42
HDAC9	AF117829.1	0.539554313	9.60E-42
CLK1	ACTA2-AS1	0.539548111	9.62E-42
CXCR4	LINC00926	0.53951697	9.75E-42
TGFBI	AC003092.1	0.539479982	9.89E-42
CLK1	AC022306.2	0.539458533	9.98E-42
DR1	AC093388.1	0.539353569	1.04E-41
LOX	BX322234.1	0.539320106	1.06E-41
ARHGAP5	OSMR-AS1	0.539177806	1.12E-41
ELL2	AL133342.1	0.539045103	1.18E-41
NAA25	AL359915.2	0.539028335	1.19E-41
DR1	AC090948.2	0.539007061	1.20E-41
ARHGAP5	AC138207.4	0.539005771	1.20E-41
ELL2	AC022973.3	0.538872352	1.27E-41
ELL2	ANKRD44-IT1	0.538870729	1.27E-41
SPP1	LINC01094	0.53886909	1.27E-41
ELL2	AC037198.1	0.53874699	1.33E-41
DR1	AC110792.3	0.538694073	1.36E-41
HDAC9	AC087286.1	0.538641894	1.39E-41
PGAM1	AC135050.6	-0.538570714	1.43E-41
DR1	AC100830.2	0.53854546	1.45E-41
CLK1	ANKRD44-IT1	0.538455666	1.50E-41
CLK1	AC024075.2	0.538448505	1.51E-41
ELL2	AL513327.1	0.538394516	1.54E-41
ELL2	AC138393.3	0.538303514	1.60E-41
ELL2	GMDS-DT	0.538264212	1.62E-41
CLK1	AC027097.1	0.538138174	1.71E-41
ELL2	AC008115.3	0.538011344	1.80E-41
DR1	LIMS1-AS1	0.537990562	1.81E-41
HDAC9	LINC00513	0.537920256	1.86E-41
HDAC9	MIR29B2CHG	0.537911839	1.87E-41
RPL36A	ZFAS1	0.537859048	1.91E-41
NAA25	AC138956.1	0.537824412	1.94E-41
CLK1	AC018809.2	0.537720568	2.02E-41
DR1	AC002553.2	0.537712738	2.03E-41
LGALS1	UBL7-AS1	0.537697071	2.04E-41
ELL2	AC004832.5	0.537693877	2.04E-41
ARHGAP5	AP003170.3	0.537693633	2.04E-41
DR1	AP000766.1	0.537659229	2.07E-41
NAA25	AC009948.1	0.537643421	2.09E-41
ARHGAP5	AP001625.2	0.537597779	2.12E-41
ELL2	AC110792.3	0.537577757	2.14E-41
TEK	LINC01936	0.537515048	2.20E-41
DR1	AC002044.1	0.537448935	2.26E-41
SGSM2	AC110285.2	0.537396341	2.31E-41
NAA25	AL117336.2	0.537378844	2.32E-41
ARHGAP5	AC073569.2	0.537230135	2.47E-41
HDAC9	AC242426.2	0.53720703	2.49E-41
ELL2	AC053513.1	0.537153843	2.54E-41
CLK1	AP001432.1	0.537145509	2.55E-41
HDAC9	BTBD9-AS1	0.537088133	2.61E-41
NAA25	AL109761.1	0.53706658	2.63E-41
NAA25	AC018638.7	0.53699104	2.72E-41
ARHGAP5	AC098484.1	0.536955558	2.76E-41
ELL2	AC084117.1	0.536898766	2.82E-41
CLK1	AC005838.2	0.536892641	2.83E-41
ARHGAP5	AC139887.1	0.53688513	2.83E-41
DR1	AC096586.2	0.536827501	2.90E-41
ELL2	NUTM2B-AS1	0.536800199	2.93E-41
CLK1	ADAMTSL4-AS1	0.536679933	3.08E-41
HDAC9	AC138932.5	0.53662293	3.15E-41
NAA25	AL359962.2	0.536596949	3.18E-41
SRSF6	RAD51-AS1	0.536493438	3.32E-41
CLK1	ATP1A1-AS1	0.5364621	3.36E-41
DR1	AC016590.2	0.536454306	3.37E-41
CLK1	AL162724.2	0.536403422	3.44E-41
NAA25	MAST4-AS1	0.536402352	3.44E-41
CLK1	LINC02352	0.536368204	3.49E-41
ELL2	AC090948.1	0.536322644	3.56E-41
NAA25	AC124319.1	0.536307179	3.58E-41
HDAC9	AL645568.1	0.536188353	3.75E-41
CLK1	AC026202.2	0.536183455	3.76E-41
CLK1	AL513550.1	0.536178793	3.77E-41
CLK1	AC005856.1	0.53616956	3.78E-41
ARHGAP5	AL157838.1	0.536142827	3.82E-41
ARHGAP5	AL157932.1	0.536125806	3.85E-41
HDAC9	MACC1-AS1	0.536040661	3.98E-41
SLC2A3	ERVH48-1	0.536024186	4.01E-41
DR1	MCM3AP-AS1	0.535887998	4.24E-41
HDAC9	AC068790.5	0.535864165	4.28E-41
DR1	AC011477.2	0.535837552	4.32E-41
HDAC9	AC090948.3	0.535822199	4.35E-41
SRSF6	AL390728.6	0.535788687	4.41E-41
CLK1	AL136320.1	0.535780475	4.42E-41
ARHGAP5	EGOT	0.535644365	4.67E-41
SGSM2	AL136304.1	0.535506949	4.94E-41
CLK1	AL139287.1	0.535505233	4.94E-41
NAA25	AC027097.1	0.535503738	4.95E-41
ELL2	AL365277.1	0.53525467	5.47E-41
SGSM2	AL139287.1	0.535235535	5.51E-41
CLK1	AL022328.1	0.535212063	5.56E-41
ELL2	AC130895.1	0.535191085	5.61E-41
DR1	AL355488.1	0.535051759	5.93E-41
CLK1	AC139887.1	0.535013599	6.02E-41
HDAC9	AC018926.2	0.534935803	6.21E-41
DR1	AL596325.2	0.534930193	6.23E-41
NAA25	AC005261.1	0.534898436	6.31E-41
DR1	LINC-PINT	0.534868298	6.38E-41
PSMD9	PXN-AS1	0.534841546	6.45E-41
ELL2	AC087284.1	0.534796922	6.57E-41
DR1	AL049869.3	0.534779155	6.62E-41
DR1	RBMS3-AS3	0.534776864	6.62E-41
NAA25	AC068768.1	0.534692243	6.85E-41
ARHGAP5	AC011442.1	0.534643566	6.99E-41
CLK1	MAL2-AS1	0.534603652	7.10E-41
HDAC9	AC116366.1	0.534545262	7.27E-41
NAA25	AC004253.1	0.534488209	7.43E-41
CLK1	AC244197.2	0.534371897	7.79E-41
SLC6A16	AC093495.1	0.534370743	7.79E-41
HDAC9	AC124319.1	0.534271688	8.11E-41
ARHGAP5	AL157394.1	0.534188181	8.38E-41
ELL2	N4BP2L2-IT2	0.534166013	8.46E-41
DR1	AF129075.1	0.534049391	8.86E-41
CLK1	AL133445.2	0.534038968	8.90E-41
ARHGAP5	AL157392.4	0.53402011	8.97E-41
HDAC9	LINC01578	0.533943611	9.25E-41
CLK1	AC087222.1	0.533752117	9.98E-41
CLK1	GAS8-AS1	0.533721968	1.01E-40
ARHGAP5	AC087222.1	0.533710885	1.01E-40
ARHGAP5	AL031716.1	0.53353971	1.09E-40
DR1	AC068790.5	0.533537601	1.09E-40
ELL2	AL133330.1	0.532817213	1.45E-40
ARHGAP5	OIP5-AS1	0.532777695	1.47E-40
NAA25	SNHG4	0.532767397	1.48E-40
CLK1	AC005332.4	0.532715232	1.51E-40
ARHGAP5	AP001486.2	0.532320697	1.77E-40
ARHGAP5	AC010168.2	0.532292614	1.79E-40
NAA25	AC098851.1	0.532255749	1.81E-40
SGSM2	DICER1-AS1	0.532111529	1.92E-40
DR1	NPTN-IT1	0.532030127	1.98E-40
ARHGAP5	AC068792.1	0.531996075	2.01E-40
BCL2L2	AL135999.1	0.531993527	2.01E-40
NAA25	AC026355.1	0.531797322	2.17E-40
CLK1	AC131971.1	0.531752731	2.21E-40
DR1	DLEU1	0.531748151	2.22E-40
CLK1	AC007938.3	0.531710947	2.25E-40
DR1	AC090948.1	0.531709177	2.25E-40
DR1	CFLAR-AS1	0.531664761	2.29E-40
ELL2	AL157402.2	0.531657389	2.30E-40
CLK1	DNM3OS	0.531626601	2.33E-40
CLK1	MALAT1	0.53159983	2.35E-40
SGSM2	CTBP1-AS	0.531503786	2.44E-40
CLK1	AL133243.2	0.53146866	2.48E-40
DR1	AL162724.1	0.531437797	2.51E-40
DR1	AL359715.3	0.531409458	2.54E-40
NAA25	AC133644.2	0.531400251	2.55E-40
HDAC9	AC025171.3	0.53136245	2.58E-40
DR1	AL133342.1	0.53135704	2.59E-40
CLK1	AL450384.2	0.531286272	2.66E-40
HDAC9	FAM13A-AS1	0.531156426	2.80E-40
CLK1	AL022067.1	0.5311539	2.81E-40
CALD1	MSC-AS1	0.531086391	2.88E-40
DR1	AC073487.1	0.531059484	2.91E-40
CLK1	STAG3L5P-PVRIG2P-PILRB	0.531005987	2.98E-40
CLK1	AC025171.2	0.530852452	3.16E-40
NAA25	AC091185.1	0.530843365	3.17E-40
ELL2	CR936218.1	0.530814837	3.21E-40
ARHGAP5	KDM4A-AS1	0.530683084	3.38E-40
CLK1	AC127502.2	0.530637254	3.44E-40
NAA25	AC015871.3	0.530607455	3.48E-40
ARHGAP5	AC124312.2	0.530519203	3.61E-40
SRSF6	PDXDC2P-NPIPB14P	0.530448058	3.71E-40
CLK1	AC124312.4	0.53038215	3.81E-40
CLK1	AC104463.2	0.53028353	3.96E-40
ELL2	AC007216.4	0.530276532	3.97E-40
HDAC9	AC008115.3	0.53018729	4.11E-40
SGSM2	DM1-AS	0.529963499	4.49E-40
ELL2	AL353804.1	0.529949966	4.52E-40
SLC6A16	AC004148.2	0.52993682	4.54E-40
ARHGAP5	AC245884.8	0.529887139	4.63E-40
DR1	AL136320.1	0.529799715	4.79E-40
SGSM2	AL591895.1	0.529743372	4.90E-40
DR1	AC026202.2	0.52967843	5.03E-40
CLK1	AC092801.1	0.529597366	5.19E-40
SRSF6	AL109811.3	0.529596655	5.19E-40
CLK1	AGBL5-IT1	0.52956766	5.25E-40
ELL2	AL049552.1	0.529431611	5.54E-40
DR1	AC253536.3	0.529308356	5.82E-40
ARHGAP5	AL021707.8	0.529256286	5.94E-40
DR1	AP001432.1	0.529220178	6.02E-40
HDAC9	AC007038.1	0.529103568	6.31E-40
HDAC9	CD44-AS1	0.528981212	6.62E-40
CLK1	AC010186.3	0.528952684	6.69E-40
ARHGAP5	AL391001.1	0.528918594	6.78E-40
NAA25	AC008124.1	0.528857651	6.95E-40
NAA25	AC027097.2	0.528797371	7.11E-40
HDAC9	AC006270.1	0.528745113	7.26E-40
DR1	AC004223.3	0.52873015	7.30E-40
CLK1	ATP1B3-AS1	0.528618813	7.63E-40
HDAC9	AC100830.2	0.52847919	8.06E-40
NAA25	AL137782.1	0.528440632	8.18E-40
NAA25	AC011676.1	0.528400014	8.32E-40
CLK1	AP001381.1	0.528321568	8.58E-40
ELL2	HCG18	0.528234895	8.87E-40
ARHGAP5	AC005261.1	0.52822321	8.91E-40
NAA25	AL021707.8	0.528220365	8.92E-40
POLM	AL022328.2	0.528154593	9.16E-40
DR1	AC098484.1	0.52814452	9.19E-40
NAA25	LINC02352	0.528103098	9.34E-40
HDAC9	AP005131.7	0.527936909	9.97E-40
CLK1	ARHGAP27P1-BPTFP1-KPNA2P3	0.527926439	1.00E-39
BIRC2	RHOA-IT1	0.52780148	1.05E-39
SIRPA	LINC01150	0.527717777	1.09E-39
DR1	ALG13-AS1	0.527549	1.16E-39
CXCR4	TRG-AS1	0.527485897	1.19E-39
NAA25	AC139887.4	0.52744755	1.21E-39
NAA25	AL021578.1	0.527418246	1.22E-39
TNFAIP3	LINC01215	0.527323822	1.27E-39
SRSF6	AC009118.3	0.527146238	1.36E-39
ELL2	AC007038.1	0.527092701	1.39E-39
DR1	AP000786.1	0.527077156	1.40E-39
SLC6A16	SH3BP5-AS1	0.526826067	1.54E-39
DR1	AC253576.2	0.526775711	1.57E-39
NAA25	RPS6KA2-IT1	0.526748054	1.59E-39
ELL2	RHOA-IT1	0.526642106	1.65E-39
SGSM2	AC093752.3	0.526608314	1.68E-39
ELL2	HIF1A-AS2	0.526420845	1.80E-39
HDAC9	AC005920.2	0.526279609	1.91E-39
CLK1	AC018682.1	0.526136331	2.02E-39
NAA25	C5orf56	0.526070841	2.07E-39
NAA25	AC124312.4	0.525995988	2.13E-39
ARHGAP5	AC084824.5	0.525992106	2.13E-39
BIRC2	AL138963.1	0.525906939	2.20E-39
CLK1	AC068790.2	0.525854094	2.25E-39
NAA25	AL512791.1	0.525804117	2.29E-39
NAA25	AC010168.2	0.525800862	2.30E-39
NAA25	UBE2Q1-AS1	0.525736496	2.36E-39
HDAC9	AC012557.1	0.525472055	2.61E-39
CLK1	AL445222.1	0.525387114	2.70E-39
DR1	AL049840.1	0.525334953	2.75E-39
NAA25	AC087481.3	0.525245562	2.85E-39
ELL2	ATP1A1-AS1	0.525020735	3.11E-39
HDAC9	AL049869.3	0.52480103	3.39E-39
NAA25	AL136531.1	0.524793669	3.40E-39
CLK1	AC130456.3	0.524693272	3.53E-39
ELL2	AL163051.2	0.524607928	3.65E-39
ALDH1A1	AL512274.1	0.524241086	4.21E-39
ARHGAP5	AC055822.1	0.524173148	4.32E-39
DR1	AC012170.2	0.524127589	4.40E-39
HDAC9	AL049840.5	0.524102708	4.44E-39
NAA25	LINC01004	0.524067112	4.50E-39
HDAC9	AC124312.5	0.524048948	4.53E-39
CLK1	AL360219.1	0.523827291	4.94E-39
HDAC9	AL353804.1	0.523746111	5.10E-39
NAA25	ABALON	0.523715127	5.16E-39
NAA25	AC027277.2	0.523677921	5.23E-39
DR1	AC005920.2	0.523675231	5.24E-39
DR1	DNM3OS	0.523615826	5.36E-39
CLK1	STARD4-AS1	0.523604911	5.38E-39
CLK1	AF131215.6	0.523589357	5.42E-39
NAA25	AC009318.2	0.523522589	5.56E-39
SRSF6	THUMPD3-AS1	0.523476561	5.66E-39
ELL2	FTX	0.523320613	6.01E-39
ELL2	AP002907.1	0.523277805	6.11E-39
NAA25	AL157786.1	0.523075072	6.60E-39
NAA25	AC006378.1	0.522973139	6.87E-39
ELL2	AC037198.2	0.522933221	6.98E-39
NAA25	RAP2C-AS1	0.52286593	7.16E-39
ELL2	AC100830.2	0.52283107	7.26E-39
NR3C1	AL158166.2	0.522784007	7.39E-39
CLK1	AC005021.1	0.522741363	7.51E-39
ELL2	AC073487.1	0.522712814	7.59E-39
DR1	AC008906.1	0.522708122	7.61E-39
ELL2	AL138963.1	0.522667939	7.73E-39
HDAC9	Z82243.1	0.522642642	7.80E-39
PLAU	LINC00973	0.52256485	8.04E-39
NR3C1	GMDS-DT	0.522513865	8.20E-39
HDAC9	NEAT1	0.522498373	8.25E-39
ELL2	AC019080.5	0.522494405	8.26E-39
CLK1	AL158212.3	0.52236846	8.67E-39
ELL2	AC090948.3	0.522307667	8.88E-39
CLK1	AL163051.2	0.522270859	9.00E-39
ARHGAP5	AC006378.1	0.522173753	9.35E-39
NAA25	AC015813.1	0.522149476	9.43E-39
ELL2	CD44-AS1	0.522138567	9.47E-39
CLK1	AC026124.2	0.522100432	9.61E-39
DR1	AL022067.1	0.522040351	9.84E-39
ARHGAP5	AL442125.2	0.521991652	1.00E-38
ELL2	AP002336.2	0.521963212	1.01E-38
CLK1	AC037487.2	0.521960533	1.01E-38
HDAC9	SDCBP2-AS1	0.521955857	1.02E-38
HDAC9	AC011939.2	0.521897688	1.04E-38
SRSF6	CTBP1-AS	0.521851365	1.06E-38
NAA25	INE1	0.521825117	1.07E-38
DR1	AC037487.2	0.521742656	1.10E-38
BIRC2	AF117829.1	0.52172456	1.11E-38
BIRC2	AC004832.5	0.521694023	1.12E-38
NAA25	AC005856.1	0.521518948	1.20E-38
DR1	AC130650.2	0.521508282	1.21E-38
SRSF6	AC012360.3	0.52148174	1.22E-38
BIRC2	Z68871.1	0.521416765	1.25E-38
ARHGAP5	AC124319.1	0.521402482	1.26E-38
DR1	AC108727.1	0.521312509	1.30E-38
DR1	NUTM2B-AS1	0.521292055	1.31E-38
ELL2	AP001429.1	0.521242117	1.34E-38
HDAC9	AP003170.3	0.521238396	1.34E-38
NAA25	SAMD12-AS1	0.521116167	1.40E-38
CLK1	AL121772.3	0.52108333	1.42E-38
ARHGAP5	LINC00861	0.521071126	1.43E-38
DR1	AL049552.1	0.520899166	1.52E-38
ELL2	AC007014.2	0.520836402	1.56E-38
DR1	AL162724.2	0.52079699	1.58E-38
ELL2	AF129075.1	0.520725003	1.63E-38
ARHGAP5	AC008035.1	0.520551358	1.74E-38
ARHGAP5	EBLN3P	0.520455444	1.81E-38
DR1	AC115989.1	0.520446593	1.81E-38
NAA25	OSMR-AS1	0.520431431	1.82E-38
BIRC2	SCARNA9	0.520314519	1.91E-38
HDAC9	AC253576.2	0.520265168	1.94E-38
BIRC2	MAL2-AS1	0.520242459	1.96E-38
HDAC9	AC010226.1	0.520204985	1.99E-38
ELL2	DNM3OS	0.520179046	2.01E-38
BIRC2	AL133342.1	0.520147108	2.03E-38
DR1	AC007038.2	0.520128252	2.05E-38
NAA25	AC087392.1	0.520127926	2.05E-38
CLK1	AC087284.1	0.520074666	2.09E-38
ELL2	AC010761.3	0.519996634	2.15E-38
FABP5	AC010136.1	0.519730716	2.38E-38
CLK1	AP001628.1	0.519671026	2.44E-38
ARHGAP5	ZKSCAN2-DT	0.519657373	2.45E-38
NAA25	ZKSCAN2-DT	0.51965375	2.45E-38
NAA25	RFX3-AS1	0.519600154	2.50E-38
ARHGAP5	SCAANT1	0.519543801	2.56E-38
SGSM2	RAD51-AS1	0.519524964	2.58E-38
ELL2	AC002064.2	0.519495643	2.61E-38
CLK1	AL139120.1	0.519467119	2.63E-38
NAA25	AC016542.1	0.519089466	3.04E-38
DR1	LAMC1-AS1	0.519088062	3.04E-38
SRSF6	AL928654.2	0.519053178	3.08E-38
HDAC9	AC110792.3	0.51899363	3.15E-38
CLK1	AC009032.1	0.518960964	3.19E-38
CLK1	AC004067.1	0.518910619	3.26E-38
CXCR4	TRBV11-2	0.518891358	3.28E-38
ELL2	TMEM161B-AS1	0.518787555	3.41E-38
BIRC2	AC087286.2	0.518786594	3.41E-38
SGSM2	AL162586.1	0.518779353	3.42E-38
ELL2	AC007038.2	0.518731677	3.48E-38
CLK1	AC253536.3	0.518723766	3.50E-38
NAA25	AL360219.1	0.518713029	3.51E-38
ELL2	AC096586.2	0.518697445	3.53E-38
BIRC2	AC006059.1	0.518637877	3.61E-38
ELL2	LINC00216	0.518636426	3.61E-38
HDAC9	HCG18	0.51860641	3.65E-38
NAA25	SNHG14	0.518572837	3.70E-38
NAA25	AC245884.8	0.518411403	3.94E-38
HDAC9	AL133445.2	0.518298443	4.11E-38
BIRC2	KLF7-IT1	0.518267098	4.16E-38
ARHGAP5	AL157786.1	0.518239761	4.20E-38
CLK1	Z68871.1	0.518234408	4.21E-38
NR3C1	AC108449.2	0.518196685	4.27E-38
BIRC2	AC063965.1	0.518066891	4.49E-38
ELL2	AC084871.1	0.518049933	4.51E-38
CLK1	AC012368.1	0.517970747	4.65E-38
SGSM2	STAG3L5P-PVRIG2P-PILRB	0.517950894	4.69E-38
BATF3	SNHG15	0.51794485	4.70E-38
NR3C1	LINC-PINT	0.517870537	4.83E-38
DR1	AC127024.4	0.517854485	4.86E-38
CLK1	AC135050.3	0.517838257	4.89E-38
ARHGAP5	AL021707.7	0.517827262	4.91E-38
CLK1	AP000786.1	0.51766073	5.23E-38
NAA25	AC024075.3	0.517644087	5.27E-38
BIRC2	AL133243.2	0.517602853	5.35E-38
POLM	LINC00174	0.517599899	5.35E-38
COL5A1	LINC02544	0.517575213	5.40E-38
BIRC2	ACAP2-IT1	0.517558393	5.44E-38
NAA25	AC009318.3	0.517444356	5.68E-38
HDAC9	AC010186.3	0.517375461	5.83E-38
HDAC9	AC099343.2	0.517348578	5.89E-38
MMP2	LINC01614	0.517324815	5.94E-38
ELL2	AL117381.1	0.517305644	5.98E-38
THBS1	LINC01614	0.517290472	6.02E-38
HDAC9	AC005070.3	0.517283116	6.04E-38
NAA25	AC005034.3	0.517206151	6.21E-38
PIM2	AC243960.1	0.517147518	6.35E-38
SRSF6	AC009120.2	0.517032728	6.64E-38
DR1	AC004918.3	0.516986752	6.75E-38
CLK1	AC007684.1	0.516966128	6.80E-38
CLK1	AC139887.2	0.516950124	6.85E-38
ARHGAP5	AL031667.3	0.516946114	6.86E-38
HDAC9	AL157402.2	0.516925427	6.91E-38
ELL2	AC007546.1	0.516758476	7.36E-38
CLK1	AC016394.1	0.516747124	7.39E-38
CLK1	MIR222HG	0.516718298	7.47E-38
ELL2	AL391834.1	0.516648639	7.67E-38
HDAC9	AL513365.2	0.51652278	8.05E-38
CLK1	AL158166.2	0.516518832	8.06E-38
ELL2	AC002553.2	0.516456607	8.25E-38
CLK1	AC008982.2	0.516370131	8.52E-38
ELL2	AF117829.1	0.516366562	8.53E-38
COL5A2	LINC02544	0.516305715	8.73E-38
CLK1	AC037198.2	0.516224781	9.00E-38
NAA25	AC002128.1	0.516085805	9.49E-38
HDAC9	AC012170.2	0.515996444	9.81E-38
SLC6A16	AC005519.1	0.515940022	1.00E-37
CLK1	AC120349.1	0.515907017	1.01E-37
BIRC2	LIMS1-AS1	0.515873561	1.03E-37
ELL2	AC008770.3	0.515859388	1.03E-37
SLC6A16	AC129510.1	0.515760979	1.07E-37
SLC6A16	AC060780.1	0.515754493	1.07E-37
PGAM1	AC099850.3	0.51574085	1.08E-37
NAA25	AL117379.1	0.515734375	1.08E-37
ARHGAP5	AC007991.2	0.515730965	1.08E-37
NAA25	AC069023.1	0.515723982	1.09E-37
ELL2	MALAT1	0.51568626	1.10E-37
SLC6A16	MUC20-OT1	0.515659151	1.11E-37
CLK1	AL353804.2	0.515647668	1.12E-37
TFF3	AL022313.2	0.515621838	1.13E-37
NAA25	AL391001.1	0.515515632	1.18E-37
NAA25	AC124312.2	0.51545687	1.20E-37
SRSF6	SH3BP5-AS1	0.515435276	1.21E-37
DR1	NEAT1	0.515371822	1.24E-37
NR3C1	AC008770.3	0.515367635	1.24E-37
CLK1	AC016590.2	0.515349014	1.25E-37
ODC1	AC027228.2	0.515289121	1.28E-37
NR3C1	SMC5-AS1	0.515228374	1.31E-37
DR1	SAP30L-AS1	0.515121612	1.36E-37
DR1	AL592148.3	0.515003924	1.43E-37
BIRC2	AC138932.5	0.514931427	1.46E-37
SRSF6	AC092119.2	0.514774044	1.55E-37
HDAC9	AC007216.4	0.51476072	1.56E-37
ARHGAP5	PWAR6	0.514710824	1.59E-37
BIRC2	AC087286.4	0.514641783	1.63E-37
HDAC9	AC024075.3	0.514631123	1.64E-37
ELL2	AC099343.2	0.51462833	1.64E-37
DR1	AC012467.1	0.514628224	1.64E-37
ELL2	AC026124.2	0.514621137	1.65E-37
CLK1	AL133342.1	0.514581324	1.67E-37
NR3C1	AC105389.2	0.514564281	1.68E-37
ELL2	AL021578.1	0.514559973	1.68E-37
BIRC2	AC004918.3	0.51454216	1.69E-37
NAA25	AC022784.5	0.5145277	1.70E-37
NAA25	AC025178.1	0.514331969	1.83E-37
HERC3	FAM13A-AS1	0.514330025	1.83E-37
ARHGAP5	LINC01376	0.514312156	1.85E-37
ARHGAP5	AC025171.3	0.51431102	1.85E-37
CLK1	AC008764.2	0.51425499	1.89E-37
ARHGAP5	AC024075.1	0.514227936	1.91E-37
NR3C1	LINC00216	0.514133912	1.97E-37
NAA25	AC139887.1	0.514114983	1.99E-37
ARHGAP5	NORAD	0.514060156	2.03E-37
DR1	AC020913.3	0.513932896	2.13E-37
CLK1	AC124016.2	0.513909561	2.15E-37
ARHGAP5	AL137782.1	0.513820499	2.22E-37
NR3C1	Z68871.1	0.513688705	2.33E-37
NAA25	AC125257.1	0.513674328	2.35E-37
CLK1	AC026470.2	0.513654041	2.36E-37
CXCR4	AC243960.1	0.513640369	2.38E-37
NAA25	AL442125.2	0.513617136	2.40E-37
DR1	AL157402.2	0.513608988	2.40E-37
NAA25	OIP5-AS1	0.513597444	2.41E-37
NR3C1	AC090948.2	0.513432877	2.57E-37
ARHGAP5	AC133644.2	0.513404776	2.59E-37
LOX	AP000695.1	0.513379237	2.62E-37
ELL2	AL049869.3	0.51335687	2.64E-37
NR3C1	AL139120.1	0.513324021	2.67E-37
SGSM2	SNHG12	0.513241196	2.76E-37
CLK1	AC025171.3	0.513112689	2.89E-37
NAA25	AL080317.1	0.513107185	2.90E-37
ELL2	Z82243.1	0.513034167	2.98E-37
ELL2	MACC1-AS1	0.513028814	2.98E-37
CLK1	GK-AS1	0.512921323	3.11E-37
NAA25	A2M-AS1	0.512854776	3.18E-37
CLK1	AP001160.1	0.512714296	3.36E-37
HDAC9	AL109614.1	0.512696323	3.38E-37
ELL2	Z83843.1	0.512687627	3.39E-37
CLK1	AC092953.2	0.512618695	3.48E-37
HDAC9	MAST4-AS1	0.512558319	3.56E-37
HDAC9	AC124312.4	0.512538644	3.58E-37
SLC6A16	AC009120.2	0.512489705	3.65E-37
DR1	AC083843.2	0.512473733	3.67E-37
SGSM2	AC020558.2	0.512364486	3.82E-37
POLM	AC114730.3	0.512314688	3.89E-37
HDAC9	OSMR-AS1	0.512303845	3.91E-37
DR1	AF117829.1	0.512297312	3.92E-37
BIRC2	AC008115.3	0.512133341	4.17E-37
BIRC2	AL136115.2	0.512131039	4.17E-37
HDAC9	AL138963.1	0.512027015	4.33E-37
BIRC2	ITCH-IT1	0.51196067	4.44E-37
ARHGAP5	AC096921.2	0.511932365	4.49E-37
ELL2	LINC00513	0.511925964	4.50E-37
ELL2	AC002550.2	0.511894205	4.55E-37
CLK1	BTBD9-AS1	0.511863267	4.61E-37
DR1	MACC1-AS1	0.511818973	4.68E-37
ARHGAP5	LINC01534	0.511688668	4.92E-37
CLK1	AL357060.1	0.511622777	5.04E-37
DR1	ARHGEF38-IT1	0.511551316	5.17E-37
CLK1	AL031600.1	0.511530984	5.21E-37
ELL2	BTBD9-AS1	0.511501439	5.27E-37
HDAC9	DNM3OS	0.51144135	5.39E-37
NAA25	AC007552.2	0.511430978	5.41E-37
HDAC9	GARS-DT	0.51138623	5.50E-37
ARHGAP5	AC113139.1	0.511367856	5.54E-37
HDAC9	AP001381.1	0.511342084	5.59E-37
SRSF6	AC011481.1	0.511316866	5.64E-37
CLK1	AL139349.1	0.511282632	5.71E-37
CLK1	AC018752.1	0.511259905	5.76E-37
HDAC9	AC108449.2	0.511217673	5.85E-37
NR3C1	AL163051.2	0.511204354	5.88E-37
HDAC9	AC068790.3	0.511115393	6.08E-37
NAA25	AC234772.2	0.511085805	6.15E-37
ARHGAP5	AC067817.2	0.511065298	6.19E-37
CLK1	AC010834.3	0.511064546	6.20E-37
CLK1	AL513008.1	0.511060616	6.20E-37
NR3C1	AL049840.5	0.511034354	6.27E-37
CLK1	AL031714.1	0.510975438	6.40E-37
ELL2	AC010226.1	0.510884916	6.62E-37
CLK1	RAP2C-AS1	0.510842421	6.73E-37
NAA25	AC008870.2	0.510807624	6.81E-37
NAA25	AP003392.1	0.510806082	6.82E-37
BIRC2	AC022150.4	0.510796882	6.84E-37
CLK1	AC008669.1	0.510742947	6.98E-37
NAA25	LINC01376	0.51073633	7.00E-37
SRSF6	AC095057.3	0.510687682	7.12E-37
BIRC2	AC080162.1	0.510647464	7.23E-37
HDAC9	LINC00852	0.510552238	7.49E-37
CLK1	AC087286.4	0.51042188	7.86E-37
CLK1	AL137779.2	0.510394699	7.94E-37
SGSM2	ASMTL-AS1	0.510338633	8.11E-37
BIRC2	AL049840.5	0.510253913	8.36E-37
SRSF6	CAPN10-DT	0.510232465	8.43E-37
TCEAL1	GAPLINC	0.510167836	8.63E-37
DR1	AC234775.3	0.510112618	8.81E-37
ARHGAP5	AC002128.1	0.510006946	9.16E-37
ELL2	AC022150.4	0.510006605	9.16E-37
NAA25	AL021707.7	0.509987417	9.23E-37
HDAC9	AC026202.2	0.509925469	9.44E-37
ELL2	AC097376.2	0.509899406	9.53E-37
SRSF6	LINC01004	0.509724042	1.02E-36
HERC3	AC245041.2	0.509696556	1.03E-36
CLK1	AL157402.2	0.509643936	1.05E-36
NR3C1	AL353804.1	0.50956416	1.08E-36
ARHGAP5	AL512791.1	0.509548984	1.08E-36
BIRC2	LINC00630	0.509544699	1.09E-36
BIRC2	AC007684.1	0.50927526	1.20E-36
BIRC2	AC026470.2	0.509264364	1.20E-36
SRSF6	AL132989.1	0.509238976	1.22E-36
ARHGAP5	AC004253.1	0.509166026	1.25E-36
ARHGAP5	STARD4-AS1	0.509148051	1.26E-36
NR3C1	AC092801.1	0.509135308	1.26E-36
ELL2	AC127024.4	0.509126422	1.27E-36
CLK1	AP001429.1	0.509093605	1.28E-36
HDAC9	PAXBP1-AS1	0.509093604	1.28E-36
ARHGAP5	AC138956.2	0.509085368	1.29E-36
PIM2	LINC00426	0.509029896	1.31E-36
NAA25	PVT1	0.508957361	1.35E-36
HDAC9	AC007684.1	0.508955869	1.35E-36
DR1	SP2-AS1	0.508942317	1.36E-36
CLK1	AC019080.5	0.508921724	1.37E-36
NAA25	AP001486.2	0.508915434	1.37E-36
HDAC9	AL162724.2	0.508814649	1.42E-36
[truncated: 11,626 more rows]
