# Supplementary material for: An Effective Hypoxia-Related Long Non-Coding RNA Assessment Model for Prognosis of Lung Adenocarcinoma
Source: Front Genet. 2022 Mar 16;13:768971. doi: 10.3389/fgene.2022.768971 (PMC8966506; doi:10.3389/fgene.2022.768971)
Supplement: Supplementary file 1 [file DataSheet1.ZIP › Supplementary Material/Supplementary Table 3.txt]

AC002116.2
AC003092.1
AC003965.2
AC004596.1
AC004816.1
AC005041.3
AC006329.1
AC007014.2
AC007773.1
AC008063.1
AC008496.2
AC009275.1
AC010547.2
AC010894.2
AC010980.2
AC010998.3
AC011503.2
AC011676.1
AC012073.1
AC012640.2
AC015712.1
AC018816.1
AC022613.1
AC026355.1
AC026356.1
AC026785.3
AC027031.2
AC083880.1
AC083900.1
AC089983.1
AC091057.1
AC091729.3
AC092115.3
AC092436.2
AC092718.4
AC099509.1
AC099850.3
AC102953.2
AC107959.3
AC110619.1
AC114488.1
AC120498.4
AC138696.2
AC145207.8
AF117829.1
AL031058.1
AL031985.3
AL033397.1
AL049555.1
AL079303.1
AL096828.3
AL109761.1
AL109811.2
AL109914.1
AL158166.1
AL355312.3
AL355353.1
AL355574.1
AL359513.1
AL365181.2
AL365181.3
AL365356.4
AL365356.5
AL391069.2
AL391427.1
AL512353.1
AL590666.2
AL596218.1
AL606489.1
AL645608.8
AL731533.2
ALMS1-IT1
AP000695.1
AP000695.2
AP001453.2
AP001453.3
AP001574.1
AP002498.1
AP003119.1
AP003119.2
AP003119.3
AP003469.2
AP005233.2
ATP2A1-AS1
BX470102.1
C6orf99
CASC15
CASC19
CHKB-DT
CLDN10-AS1
CYTOR
DCST1-AS1
DLEU1
DLGAP1-AS2
DNMBP-AS1
EGOT
FAM83A-AS1
FOXD2-AS1
GAS5
GSEC
HIF1A-AS2
IDH1-AS1
ITGB1-DT
LBX2-AS1
LINC00346
LINC00460
LINC00467
LINC00511
LINC00578
LINC00630
LINC00665
LINC00857
LINC00884
LINC00941
LINC00942
LINC00973
LINC01116
LINC01138
LINC01214
LINC01232
LINC01269
LINC01389
LINC01426
LINC01559
LINC01564
LINC01614
LINC01655
LINC01705
LINC01842
LINC01843
LINC01943
LINC02100
LINC02257
LINC02300
LINC02321
LINC02474
LINC02544
LINP1
LUCAT1
MAFG-DT
MAP3K14-AS1
MIR193BHG
MIR210HG
MIR31HG
MIR4435-2HG
MNX1-AS2
MYOSLID
NAALADL2-AS2
NKILA
PITPNA-AS1
SBF2-AS1
SLC12A9-AS1
SLC9A3-AS1
SLCO4A1-AS1
SNHG15
SNHG17
SOX21-AS1
SRD5A3-AS1
SYNPR-AS1
TDRKH-AS1
TMPO-AS1
U52111.1
UBXN10-AS1
UCA1
Z83851.1
Z98257.1
ZFPM2-AS1
AC005856.1
AC008669.1
AC009005.1
AC009974.1
AC011511.5
AC013457.1
AC015726.1
AC018755.4
AC020663.2
AC021016.2
AC021851.1
AC022509.2
AC026369.3
AC027277.2
AC027288.3
AC037198.1
AC067817.2
AC074117.1
AC083949.1
AC090559.1
AC093110.1
AC093278.2
AC093484.4
AC096921.2
AC104984.4
AC105219.3
AC108134.3
AC112722.1
AC116407.1
AC125807.2
AC130371.2
AC138207.4
AC144831.1
AC147067.2
AC244153.1
AC245041.1
AC245041.2
AF131215.5
AF131215.6
AL034397.3
AL035409.1
AL035446.1
AL035461.2
AL133355.1
AL355388.1
AL357093.2
AL391244.3
AL645924.1
AP000553.2
AP000866.2
AP001189.3
AP001528.2
AP002336.2
AP002954.1
DUBR
EP300-AS1
FENDRR
GAS6-DT
HSPC324
LANCL1-AS1
LINC01150
LINC01290
LINC01348
LINC01569
LINC01607
LINC01765
LINC01836
LINC01936
LINC01963
LINC01977
LINC02154
LINC02345
LINC02555
MAGI2-AS3
MBNL1-AS1
MELTF-AS1
MIR22HG
MIR3945HG
MYO16-AS1
PARAL1
PCAT19
PCAT6
PICSAR
PVT1
SAP30L-AS1
SFTA1P
SMIM25
SNHG1
SNHG12
SNHG3
SNHG4
TBX2-AS1
TBX5-AS1
VPS9D1-AS1
Z84485.1
